# Supplementary material for: Spatial disparities in the mortality burden of the covid-19 pandemic across 569 European regions (2020-2021)
Source: Nat Commun. 2024 May 18;15:4246. doi: 10.1038/s41467-024-48689-0 (PMC11102496; doi:10.1038/s41467-024-48689-0)
Supplement: Supplementary file 4 — Source Data [file 41467_2024_48689_MOESM4_ESM.xlsx]

## Sheet: Fig. 1
Year	Country	Region	ASYLL
2020	Spain	A Coruna	-596.2
2020	Germany	Aachen	1878.4
2020	Norway	Agder	-253.1
2020	Italy	Agrigento	825.8
2020	France	Ain	6356.6
2020	France	Aisne	9604.5
2020	Spain	Albacete	20893.4
2020	Portugal	Alentejo	9129.1
2020	Italy	Alessandria	23550.1
2020	Portugal	Algarve	-2038.5
2020	Spain	Alicante	6958.9
2020	Germany	Allgäu	-2250.9
2020	France	Allier	5790.7
2020	Spain	Almería	4852.3
2020	France	Alpes-de-Hte-Pce	10442.2
2020	France	Alpes-Mar.	3421.4
2020	Germany	Altmark	6500.5
2020	Italy	Ancona	9137.9
2020	Germany	Anhalt-Bitterfeld-Witt.	7128.3
2020	Belgium	Antwerp	8471.1
2020	Italy	Aosta	20375.5
2020	Spain	Araba/Alava	7858.3
2020	France	Ardèche	5610
2020	France	Ardennes	9742
2020	Italy	Arezzo	11839.6
2020	France	Ariège	-12685.9
2020	Germany	Arnsberg	2397.1
2020	Italy	Ascoli, Piceno, Fermo	7840.9
2020	Italy	Asti	21587.5
2020	Spain	Asturias	9110
2020	France	Aube	10593.6
2020	France	Aude	-3180.4
2020	Germany	Augsburg	2007.8
2020	Poland	Auschwitz	13767.8
2020	Austria	Austria	7463.7
2020	Italy	Avellino	9299.3
2020	France	Aveyron	-2180.6
2020	Spain	Avila	12692.7
2020	Spain	Badajoz	6814.8
2020	Spain	Balearic Is.	2262.5
2020	Slovakia	Banska Bystrica	6987.5
2020	Spain	Barcelona	16782.6
2020	France	Bas-Rhin	3730
2020	Germany	Bavarian Lower Main	3724.9
2020	Germany	Bavarian Oberland	1202.9
2020	France	Bches-du-Rhône	10970.2
2020	United Kingdom	Bedfordsh., Hertfordsh.	12514.6
2020	France	Belfort	18002.5
2020	Belgium	Belgium	10783
2020	Italy	Belluno	14203.2
2020	Italy	Benevento	554.3
2020	Italy	Bergamo	51740.7
2020	United Kingdom	Berksh., Buckinghamsh., Oxfordsh.	8211.9
2020	Germany	Berlin	4110.5
2020	Poland	Bialski	14826.7
2020	Poland	Bialystok	16131.7
2020	Germany	Bielefeld	2491.7
2020	Italy	Biella, Vercelli	25112
2020	Poland	Bielski	19110.5
2020	Spain	Biscay	8769.7
2020	Germany	Black Forest-Baar-Heuberg	825.8
2020	Sweden	Blekinge	2704.9
2020	Germany	Bochum/Hagen	2039.4
2020	Italy	Bologna	10724.6
2020	Germany	Bonn	3382.1
2020	Denmark	Bornholm	-1075.7
2020	Italy	Bozen	17562.4
2020	Slovakia	Bratislava	11381
2020	Germany	Braunschweig	2249.6
2020	Germany	Bremen	8830.5
2020	Germany	Bremen Hinterland	2790.6
2020	Germany	Bremerhaven	3309.6
2020	Italy	Brescia	33202.7
2020	Italy	Brindisi	6820.7
2020	Belgium	Brussels	24560.6
2020	Hungary	Budapest	9700.5
2020	Austria	Burgenland	-3003.1
2020	Spain	Burgos	11174.1
2020	Poland	Bydgoszcz-Torun	21886.2
2020	Denmark	Byen Kobenhavn	-2666
2020	Poland	Bytom	28723.8
2020	Lettonia	C. & W. Lithuania	23862.6
2020	Czechia	C. Bohemia	8319.1
2020	Switzerland	C. Switzerland	10488.5
2020	Hungary	C. Transdanubia	8803.2
2020	Spain	Cáceres	15349.1
2020	Spain	Cadiz	9479.2
2020	Italy	Caltanissetta	-953.8
2020	France	Calvados	4005.6
2020	Italy	Campobasso	3389
2020	Spain	Cantabria	4520.5
2020	France	Cantal	6689.6
2020	Lettonia	Capital	15340.1
2020	Austria	Carinthia	5078.4
2020	Italy	Caserta	13005.7
2020	Spain	Castellon	-4974.1
2020	Italy	Catania	5503.7
2020	Italy	Catanzaro, Crotone, V.V.	4245.7
2020	Portugal	Centre	5417.7
2020	Spain	Ceuta	9664.1
2020	France	Charente	555.4
2020	France	Charente-Mar.	-3348.6
2020	Poland	Chelm, Z.	20472.7
2020	France	Cher	1016.2
2020	United Kingdom	Cheshire	-1038
2020	Italy	Chieti	5433.4
2020	Poland	Chojnicki	26409.4
2020	Poland	Ciechanowski	15620.4
2020	Germany	Cologne	-1358.3
2020	Italy	Como, Lecco	26560.7
2020	Spain	Cordoba	4834.8
2020	United Kingdom	Cornwall and Scilly Is.	-6020.2
2020	France	Corrèze	2548
2020	France	Corse	-2056.8
2020	Italy	Cosenza	3802.7
2020	France	Côte-d’Or	8502.8
2020	France	Côtes-d'Armor	3322.7
2020	Poland	Cracow	20490.4
2020	Italy	Cremona	57142.8
2020	France	Creuse	-5178.9
2020	Spain	Cuenca	33162.6
2020	United Kingdom	Cumbria	12215.6
2020	Italy	Cuneo	10205.8
2020	Czechia	Czechia	12393.6
2020	Poland	Czestochowa	15021.8
2020	Sweden	Dalarna	7112.1
2020	Germany	Danube-Forest	5390.5
2020	Germany	Danube-Iller (BW)	-444
2020	Germany	Danube-Iller (BY)	9853.5
2020	Denmark	Denmark	455.7
2020	United Kingdom	Derbysh., Nottinghamsh.	8904.7
2020	France	Deux-Sèvres	5989.5
2020	United Kingdom	Devon	-6138.9
2020	France	Dordogne	-4613.2
2020	United Kingdom	Dorset and Somerset	3643.4
2020	Germany	Dortmund	3575.1
2020	France	Doubs	11122.7
2020	Netherlands	Drenthe	10367.2
2020	France	Drôme	1020
2020	Germany	Duisburg/Essen	1464.6
2020	Germany	Dusseldorf	-536.2
2020	United Kingdom	E. Anglia	3624.4
2020	Belgium	E. Flanders	4425.7
2020	Germany	E. Frisia	3611.5
2020	Germany	E. Hessen	6659.1
2020	Germany	E. Schleswig-Holstein	2892.6
2020	Slovenia	E. Slovenia	11468
2020	Switzerland	E. Switzerland	13055.6
2020	Germany	E. Thuringia	-966.9
2020	Germany	E. Up. Franconia	5671
2020	United Kingdom	E. Wales	-2974.6
2020	Germany	E. Württemberg	4668.8
2020	United Kingdom	E. Yorksh. and N. Lincolnsh.	3414.3
2020	Poland	Elblaski	12331.5
2020	Poland	Elcki	11459
2020	Germany	Emscher-Lippe	2075.7
2020	Germany	Emsland	6335.4
2020	Italy	Enna	8507.5
2020	Switzerland	Espace Mittelland	8980.8
2020	United Kingdom	Essex	7806.6
2020	France	Essonne	18169.4
2020	Estonia	Estonia	3460.7
2020	France	Eure	8236.7
2020	France	Eure-et-Loir	8827.4
2020	Italy	F.C., Rimini	10715.6
2020	Italy	Ferrara	6816.4
2020	France	Finistère	2090.2
2020	Finland	Finland	4924.1
2020	Italy	Firenze, Prato	9975
2020	Belgium	Flem. Brabant	3861.5
2020	Netherlands	Flevoland	8495.6
2020	Italy	Foggia, Bari, B.A.T.	14047.1
2020	France	France	6206.2
2020	Germany	Franconia	6025.1
2020	Netherlands	Friesland	6269.1
2020	Italy	Frosinone	7013
2020	Denmark	Fyn	-4537.5
2020	France	Gard	3657.2
2020	Sweden	Gävleborg	8286.3
2020	Poland	Gdansk	19047.5
2020	Netherlands	Gelderland	9802.2
2020	Italy	Genova	16619.4
2020	Germany	Germany	2906.3
2020	France	Gers	-1772.1
2020	Spain	Gipuzkoa	8554.7
2020	Spain	Girona	4705.8
2020	France	Gironde	-4924.2
2020	Poland	Gliwicki	15957.9
2020	United Kingdom	Gloucestersh., Wiltsh., Bristol	1374.5
2020	Italy	Gorizia	16053
2020	Poland	Gorzowski	15304
2020	Sweden	Gotland	11548.7
2020	Germany	Göttingen	1980.1
2020	United Kingdom	Gr. Manchester	4272.7
2020	Spain	Granada	9676.7
2020	Netherlands	Groningen	4807.3
2020	Italy	Grosseto	3580.4
2020	Poland	Grudzindzki	19601.3
2020	Spain	Guadalajara	30771.1
2020	Belgium	Hainaut	16125.8
2020	Sweden	Halland	-2412.3
2020	Germany	Halle/Saale	-631.7
2020	Germany	Hamburg	-909.4
2020	Germany	Hamburg-S. Hinterland	2071.2
2020	United Kingdom	Hampshire and Isle of Wight	-3226.5
2020	Germany	Hannover	1570.5
2020	France	Haute-Saône	6589.1
2020	Germany	Havelland-Fläming	12413.3
2020	Finland	Helsinski	10951.8
2020	France	Hérault	1741.9
2020	United Kingdom	Herefordsh., Worcestersh., Warwicks.	3139.1
2020	Germany	High Rh.-Lake Constance	1026.2
2020	Germany	Hildesheim	4366.7
2020	Czechia	Hradec Kralove	9210.1
2020	France	Hte-Garonne	4358.7
2020	France	Hte-Loire	5608.2
2020	France	Hte-Marne	9704.7
2020	France	Htes-Alpes	2538.9
2020	France	Hte-Savoie	2077.2
2020	France	Htes-Pyrénées	4330.1
2020	France	Hte-Vienne	3436.5
2020	France	Ht-Rhin	21242.2
2020	France	Hts-de-Seine	13781.1
2020	Spain	Huelva	7245.9
2020	Spain	Huesca	9818
2020	Hungary	Hungary	9397.6
2020	Iceland	Iceland	4183.9
2020	France	Ille-et-Vilaine	-2909.9
2020	Italy	Imperia	11423.8
2020	France	Indre	1682.2
2020	France	Indre-et-Loire	2688.4
2020	Germany	Ingolstadt	11296.2
2020	United Kingdom	Inner London E.	16231.9
2020	United Kingdom	Inner London W.	17328.1
2020	Norway	Innlandet	3045.9
2020	Poland	Inowroclaw	29158
2020	Ireland	Ireland	2126
2020	France	Isère	7353.1
2020	Italy	Isernia	11982
2020	Italy	Italy	12685
2020	Spain	Jaen	9720.6
2020	Sweden	Jämtland	-767.7
2020	Poland	Jeleniogorski	8914.4
2020	Sweden	Jönköping	10323.2
2020	France	Jura	-1343.1
2020	Poland	Kaliska	19114.8
2020	Sweden	Kalmar	2190.7
2020	Czechia	Karlovy Vary	10785.1
2020	Poland	Katowice	21614.6
2020	United Kingdom	Kent	2630.9
2020	Poland	Kielecki	20641.5
2020	Denmark	Kobenhavns omegn	8051.2
2020	Poland	Koninski	22507.9
2020	Slovakia	Kosice	12487.9
2020	Poland	Koszalinski	26057.4
2020	Poland	Krakow (city)	17745.3
2020	Sweden	Kronoberg	17059.8
2020	Poland	Krosno	21076.8
2020	Spain	La Rioja	19104.2
2020	Germany	Lake Constance	1565
2020	Switzerland	Lake Geneva region	19529.1
2020	United Kingdom	Lancashire	7006.8
2020	France	Landes	3212.5
2020	Germany	Landshut	9166.4
2020	Italy	L'Aquila	2761.1
2020	Italy	Latina	5748.3
2020	Latvia	Latvia	3355.6
2020	Italy	Lecce	5918
2020	Poland	Legnica-Glogow	17729.7
2020	United Kingdom	Leicestersh., Rutland, North.	4062.7
2020	Spain	León	12274.8
2020	Poland	Leszcynski	21131.4
2020	Lettonia	Lettonia	21356
2020	Czechia	Liberec	13414.7
2020	Belgium	Liège	21424.6
2020	Belgium	Limburg	9936.9
2020	Netherlands	Limburg	10492.3
2020	United Kingdom	Lincolnshire	-1610.6
2020	Portugal	Lisbon Met.	9310.7
2020	Italy	Livorno	2900
2020	Spain	Lleida	16700
2020	Poland	Lodz	12974.7
2020	Poland	Lodz (city)	6432.7
2020	France	Loire	9181.3
2020	France	Loire-Atl.	2427.6
2020	France	Loiret	-3865.6
2020	France	Loir-et-Cher	2743.8
2020	Poland	Lomzynski	8536.7
2020	France	Lot	4126.2
2020	France	Lot-et-Garonne	3033.7
2020	Austria	Low. Austria	6745
2020	Germany	Lower Neckar	3019.5
2020	France	Lozère	-6575.4
2020	Poland	Lublin	22381.4
2020	Italy	Lucca	5132.7
2020	Spain	Lugo	1315.2
2020	Germany	Lüneburg	579.2
2020	Germany	Lusatia-Spree Forest	6409.3
2020	Luxembourg	Luxembourg	3928.6
2020	Belgium	Luxembourg (B.)	276.2
2020	Germany	M. Franconia	5086
2020	Germany	M. Hessen	2140
2020	Germany	M. Mecklenburg/Rostock	-3150
2020	Germany	M. Rhine-Westerwald	484.7
2020	Germany	M. Schleswig-Holstein	4147
2020	Germany	M. Thuringia	3285.8
2020	Germany	M. Upper Rhine	85.5
2020	Italy	Macerata	5328.8
2020	Spain	Madrid	29968
2020	Germany	Magdeburg	6538.1
2020	France	Maine-et-Loire	1674.3
2020	Germany	Main-Rhön	-524.6
2020	Spain	Malaga	10379
2020	France	Manche	3502.8
2020	Italy	Mantova	19978
2020	France	Marne	7443.3
2020	Italy	Massa-Carrara	13148.6
2020	Italy	Matera	6738.5
2020	France	Mayenne	1529.5
2020	Germany	Mecklenburg Lake D.	3162.4
2020	Spain	Melilla	10752.6
2020	United Kingdom	Merseyside	8841.7
2020	Italy	Messina	6565.6
2020	France	Meuse	9369.8
2020	Italy	Milan	23613.9
2020	Italy	Modena	15591.7
2020	Czechia	Moravia-Silesia	16139.4
2020	France	Morbihan	-2291.2
2020	Norway	More, Romsdal	1740.8
2020	France	Moselle	7171.4
2020	France	Mthe-et-Moselle	10726.7
2020	Germany	Munich	5566.8
2020	Germany	Münster	3615.5
2020	Spain	Murcia	7589.8
2020	Finland	N & E. Finland	3851.3
2020	Germany	N. Black Forest	4801.3
2020	Netherlands	N. Brabant	11008.7
2020	Hungary	N. Great Plain	9196.3
2020	Germany	N. Hessen	3820.3
2020	Netherlands	N. Holland	6373.5
2020	Hungary	N. Hungary	8211
2020	United Kingdom	N. Ireland	7405.8
2020	Norway	N. Norway	819.4
2020	Germany	N. Schleswig-Holstein	-6284.3
2020	Germany	N. Thuringia	901
2020	Germany	N. Up. Palatinate	4890.1
2020	United Kingdom	N. Yorkshire	9706
2020	Belgium	Namur	6392.1
2020	Italy	Naples	10132.8
2020	Spain	Navarre	9528.7
2020	Germany	Neckar-Alb	-177.6
2020	Netherlands	Netherlands	8448.4
2020	France	Nièvre	493
2020	Slovakia	Nitra	12337.5
2020	France	Nord	8625.3
2020	Denmark	Nordjylland	-7428.5
2020	Denmark	Nordsjælland	789.3
2020	Sweden	Norrbotten	-1522.5
2020	Portugal	North	11048.4
2020	United Kingdom	Northumb., Tyne & Wear	2344
2020	Norway	Norway	2986.4
2020	Italy	Novara, V.C.O.	18018.1
2020	Poland	Nowosadecki	24813.5
2020	Poland	Nowotarski	14202.1
2020	Switzerland	NW. Switzerland	10385.8
2020	Poland	Nysa	14785.8
2020	Germany	Oderland-Spree	4955.4
2020	France	Oise	13305.8
2020	Germany	Oldenburg	3026.8
2020	Czechia	Olomouc	15171.8
2020	Poland	Olsztyn	8156.3
2020	Poland	Opole	22900.7
2020	Sweden	Örebro	-1297.1
2020	France	Orne	7693.6
2020	Norway	Oslo, Viken	6406.1
2020	Germany	Osnabrück	7733.1
2020	Sweden	Östergötland	6456.1
2020	Denmark	Østjylland	-1301.5
2020	Poland	Ostrolecki	19174.1
2020	Denmark	Ostsjælland	5375.4
2020	Spain	Ourense	9188.1
2020	United Kingdom	Out. London W. & NW.	23623.1
2020	United Kingdom	Outer London E. and NE.	14648.8
2020	United Kingdom	Outer London S.	15811.2
2020	Netherlands	Overijssel	10761.9
2020	Germany	Paderborn	-2534.8
2020	Italy	Padova	8319
2020	Spain	Palencia	24831.9
2020	Italy	Palermo	9623.2
2020	Czechia	Pardubice	13602.3
2020	France	Paris	16424.6
2020	Italy	Parma	34797.4
2020	France	Pas-de-Calais	5639.3
2020	Italy	Pavia	28261.6
2020	Italy	Perugia	8444
2020	Italy	Pesaro, Urbino	22600.1
2020	Italy	Pescara	9494.4
2020	Hungary	Pest	11428.5
2020	Italy	Piacenza	41964.1
2020	Poland	Pilski	18655.1
2020	Poland	Piotrkowski	26548.9
2020	Italy	Pisa	7073
2020	Italy	Pistoia	618.1
2020	Poland	Plock	20182
2020	Czechia	Plzen	9171.2
2020	Poland	Poland	17690.9
2020	Spain	Pontevedra	4361.2
2020	Italy	Pordenone	15421.6
2020	Portugal	Portugal	8294.5
2020	Italy	Potenza	-1087.5
2020	Poland	Poznan (city)	18614.7
2020	Poland	Poznanski	4988.2
2020	Czechia	Prague	7774.9
2020	Slovakia	Presov	10671.2
2020	Germany	Prignitz-Oberhavel	8235
2020	Poland	Przemyski	25078.3
2020	Poland	Pulawski	23092.2
2020	France	Puy-de-Dôme	-1443
2020	France	Pyrénées-Atl.	3614.2
2020	France	Pyrénées-Or.	5093.6
2020	Italy	R. di Calabria	4354.8
2020	Italy	R. nell'Emilia	16573.1
2020	Poland	Radomski	22872.7
2020	Italy	Ragusa	3955.1
2020	Italy	Ravenna	8393.4
2020	Spain	Real city	31814.1
2020	Germany	Regensburg	3608.1
2020	Germany	Rh. Hessen-Nahe	3718.5
2020	Germany	Rh. Palatinate	967.5
2020	Germany	Rhine-Main	3584.4
2020	France	Rhône	8504.2
2020	Italy	Rieti	8994.4
2020	Italy	Rome	4194.7
2020	Italy	Rovigo	10817.7
2020	Poland	Rybnicki	17869.9
2020	Poland	Rzeszowski	25178.4
2020	Czechia	S. Bohemia	10787.5
2020	Finland	S. Finland	157.8
2020	Hungary	S. Great Plain	7220.7
2020	Germany	S. Heath	1177.2
2020	Netherlands	S. Holland	8659.2
2020	Czechia	S. Moravia	12160
2020	Germany	S. Saxony	5082.9
2020	Germany	S. Schleswig-Holstein	-150.4
2020	Germany	S. Thuringia	-2106.3
2020	Hungary	S. Transdanubia	5665.9
2020	Germany	S. Upper Rhine	-1170.8
2020	United Kingdom	S. Yorkshire	6477.3
2020	Germany	Saar	217
2020	Spain	Salamanca	24035
2020	Italy	Salerno	7615.6
2020	Austria	Salzburg	7856.8
2020	Poland	Sandomierz-J.	23737.7
2020	France	Saône-et-Loire	2653.2
2020	France	Sarthe	5639.3
2020	Italy	Sassari, O.T.	10088.7
2020	France	Savoie	12249.8
2020	Italy	Savona	11441.5
2020	United Kingdom	Scotland	8748
2020	Germany	SE. Up. Bavaria	5858.5
2020	Poland	Secular	8221.5
2020	Spain	Segovia	41569.8
2020	France	Seine-et-Marne	14796.1
2020	France	Seine-Mar.	3139.9
2020	France	Seine-St-Denis	27296.5
2020	Spain	Sevilla	9119.8
2020	United Kingdom	Shropsh., Staffordsh.	6414.6
2020	Poland	Siedlecki	21527.6
2020	Germany	Siegen	8278
2020	Italy	Siena	-3311.7
2020	Poland	Sieradzki	17258.4
2020	Italy	Siracusa	7841.9
2020	Sweden	Skane	1384.4
2020	Poland	Skierniewicki	15378.4
2020	Slovakia	Slovakia	11461.1
2020	Slovenia	Slovenia	9449.3
2020	Poland	Slupsk	22351.7
2020	Sweden	Södermanland	8697.6
2020	France	Somme	6670.5
2020	Italy	Sondrio	21896.5
2020	Spain	Soria	19185.3
2020	Poland	Sosnowiecki	15975.8
2020	Spain	Spain	13007.4
2020	Italy	Spice	11634
2020	Germany	Starkenburg	8038.8
2020	Poland	Starogard	17835.8
2020	Sweden	Stockholm	14723.3
2020	Germany	Stuttgart	1170.7
2020	Austria	Styria	11997.9
2020	United Kingdom	Surrey, E. & W. Sussex	2674
2020	Poland	Suwalki	21115.4
2020	Italy	SW. Sardine	6282.2
2020	Germany	SW. Schleswig-Holstein	2985.5
2020	Sweden	Sweden	6124.4
2020	Switzerland	Switzerland	12212.9
2020	Denmark	Sydjylland	-221.6
2020	Poland	Szczecin	18331.9
2020	Poland	Szczecin (city)	15778.5
2020	Poland	Szczecinek-P.	23160.2
2020	Italy	Taranto	3606.5
2020	France	Tarn	946.8
2020	France	Tarn-et-Garonne	13413.3
2020	Poland	Tarnobrzeski	17002.8
2020	Poland	Tarnowski	21921.8
2020	Spain	Tarragona	14696.7
2020	United Kingdom	Tees Valley, Durham	12031.1
2020	Italy	Teramo	12636.4
2020	Italy	Terni	9182
2020	Spain	Teruel	14300
2020	Switzerland	Ticino	26872.7
2020	Spain	Toledo	24917.1
2020	Italy	Trapani	1464.7
2020	Slovakia	Trencín	15324.8
2020	Italy	Trento	20380.9
2020	Italy	Treviso	8051.1
2020	Poland	Tricity	12159.4
2020	Germany	Trier	6943.5
2020	Italy	Trieste	5243.5
2020	Slovakia	Trnava	10779.6
2020	Norway	Trondelag	-299.6
2020	Italy	Turin	15070.5
2020	Austria	Tyrol	7215.8
2020	Poland	Tyski	10834.7
2020	Germany	Uckermark-Barnim	-1732
2020	Italy	Udine	5759.4
2020	United Kingdom	United Kingdom	6402.5
2020	Austria	Up. Austria	7540.2
2020	Germany	Up. Elbe Valley	6919.7
2020	Germany	Up. Lusatia-Lower Silesia	12685.9
2020	Sweden	Uppsala	3542.2
2020	Czechia	Usti nad Labem	12750.1
2020	Netherlands	Utrecht	5740.8
2020	France	Val-de-Marne	19552.8
2020	France	Val-d'Oise	22040.7
2020	Spain	Valencia	9323.3
2020	Spain	Valladolid	18532.2
2020	France	Var	-1826
2020	Italy	Varese	16985.7
2020	Sweden	Värmland	-4220
2020	Sweden	Västerbotten	1258
2020	Sweden	Västernorrland	5093.4
2020	Sweden	Västmanland	1515.3
2020	Sweden	Västra Götaland	5647.4
2020	France	Vaucluse	-10514.3
2020	France	Vendée	-685.8
2020	Italy	Venezia	8840.1
2020	Italy	Verona	8258.9
2020	Denmark	Vest- og Sydsjælland	6787.9
2020	Norway	Vestfold, Telemark	3945.9
2020	Denmark	Vestjylland	4336.3
2020	Italy	Vicenza	7711.5
2020	Austria	Vienna	8125
2020	France	Vienne	2557.4
2020	Italy	Viterbo	-2214.6
2020	Austria	Vorarlberg	6366.4
2020	Germany	Vorpommern	4242.9
2020	France	Vosges	4914.3
2020	Czechia	Vysocina	17309.7
2020	Finland	W. Finland	2903.5
2020	Belgium	W. Flanders	6225.9
2020	Germany	W. M. Franconia	4090.7
2020	Germany	W. Mecklenburg	618.4
2020	United Kingdom	W. Midlands	9306.2
2020	Germany	W. Palatinate	3671.2
2020	Germany	W. Saxony	3045.5
2020	Hungary	W. Transdanubia	15070.3
2020	Germany	W. U. Franconia	1447.2
2020	United Kingdom	W. Wales, The Valleys	3882.9
2020	United Kingdom	W. Yorkshire	6831.8
2020	Slovenia	W.Slovenia	7092.2
2020	Poland	Walbrzych	15201
2020	Belgium	Walloon Brabant	10395.4
2020	Poland	Warsaw (city)	15451.3
2020	Poland	Warsaw E.	10164
2020	Poland	Warsaw W.	10755.7
2020	Poland	Wroclaw	18371.6
2020	Poland	Wroclaw (city)	16025.9
2020	Poland	Wroclawski	9417.3
2020	Germany	Würzburg	6248.8
2020	France	Yonne	4642.1
2020	France	Yvelines	14733.2
2020	Spain	Zamora	5384
2020	Spain	Zaragossa	12574.1
2020	Netherlands	Zeeland	1467
2020	Poland	Zielonogorski	13884.9
2020	Slovakia	Zilina	11658.6
2020	Czechia	Zlin	19999.7
2020	Switzerland	Zurich	7009.2
2020	Poland	Zyrardowski	14785.2
2021	Spain	A Coruna	2926.5
2021	Germany	Aachen	8079.8
2021	Norway	Agder	408.6
2021	Italy	Agrigento	7822.3
2021	France	Ain	7950.2
2021	France	Aisne	12681.4
2021	Spain	Albacete	4784.1
2021	Portugal	Alentejo	10506.8
2021	Italy	Alessandria	-6120.5
2021	Portugal	Algarve	-5513.6
2021	Spain	Alicante	11773.2
2021	Germany	Allgäu	2578.3
2021	France	Allier	5468.4
2021	Spain	Almería	13321.9
2021	France	Alpes-de-Hte-Pce	5715.7
2021	France	Alpes-Mar.	18654.2
2021	Germany	Altmark	25755
2021	Italy	Ancona	13285.8
2021	Germany	Anhalt-Bitterfeld-Witt.	18448.3
2021	Belgium	Antwerp	5548.6
2021	Italy	Aosta	11426.9
2021	Spain	Araba/Alava	824.6
2021	France	Ardèche	9827.6
2021	France	Ardennes	14669.4
2021	Italy	Arezzo	17165.3
2021	France	Ariège	-3792.7
2021	Germany	Arnsberg	6309.8
2021	Italy	Ascoli, Piceno, Fermo	16360.4
2021	Italy	Asti	16209.5
2021	Spain	Asturias	2163.5
2021	France	Aube	13433.6
2021	France	Aude	11814.5
2021	Germany	Augsburg	10781.5
2021	Poland	Auschwitz	30088.4
2021	Austria	Austria	12129.1
2021	Italy	Avellino	10858.3
2021	France	Aveyron	6235.3
2021	Spain	Avila	7034.1
2021	Spain	Badajoz	8667.1
2021	Spain	Balearic Is.	7317.4
2021	Slovakia	Banska Bystrica	52973.2
2021	Spain	Barcelona	6405.4
2021	France	Bas-Rhin	4611.6
2021	Germany	Bavarian Lower Main	2281.5
2021	Germany	Bavarian Oberland	2671
2021	France	Bches-du-Rhône	16527.5
2021	United Kingdom	Bedfordsh., Hertfordsh.	9360.5
2021	France	Belfort	8321.5
2021	Belgium	Belgium	7521.1
2021	Italy	Belluno	16273.8
2021	Italy	Benevento	10872.1
2021	Italy	Bergamo	3802.4
2021	United Kingdom	Berksh., Buckinghamsh., Oxfordsh.	6506.8
2021	Germany	Berlin	7866.9
2021	Poland	Bialski	34757.7
2021	Poland	Bialystok	42595.6
2021	Germany	Bielefeld	7608.1
2021	Italy	Biella, Vercelli	24071.1
2021	Poland	Bielski	37902.5
2021	Spain	Biscay	2867.4
2021	Germany	Black Forest-Baar-Heuberg	5217.4
2021	Sweden	Blekinge	2497.2
2021	Germany	Bochum/Hagen	7299.7
2021	Italy	Bologna	11632.3
2021	Germany	Bonn	6745
2021	Denmark	Bornholm	-21574.2
2021	Italy	Bozen	7958.5
2021	Slovakia	Bratislava	25222.6
2021	Germany	Braunschweig	2609.4
2021	Germany	Bremen	10395.5
2021	Germany	Bremen Hinterland	6947.1
2021	Germany	Bremerhaven	7296.9
2021	Italy	Brescia	13209.3
2021	Italy	Brindisi	4031.6
2021	Belgium	Brussels	10515.6
2021	Hungary	Budapest	31529.3
2021	Austria	Burgenland	3472.7
2021	Spain	Burgos	832.9
2021	Poland	Bydgoszcz-Torun	36501.7
2021	Denmark	Byen Kobenhavn	5938.6
2021	Poland	Bytom	41013
2021	Lettonia	C. & W. Lithuania	34040.3
2021	Czechia	C. Bohemia	31543.2
2021	Switzerland	C. Switzerland	11680.5
2021	Hungary	C. Transdanubia	32577.2
2021	Spain	Cáceres	10979.6
2021	Spain	Cadiz	13141.3
2021	Italy	Caltanissetta	9765.7
2021	France	Calvados	5777.1
2021	Italy	Campobasso	23312.5
2021	Spain	Cantabria	1856.7
2021	France	Cantal	13766.6
2021	Lettonia	Capital	31938.6
2021	Austria	Carinthia	9035.4
2021	Italy	Caserta	14593.1
2021	Spain	Castellon	8454.2
2021	Italy	Catania	12857.3
2021	Italy	Catanzaro, Crotone, V.V.	8729.3
2021	Portugal	Centre	8082.8
2021	Spain	Ceuta	28253.8
2021	France	Charente	7724.4
2021	France	Charente-Mar.	60.3
2021	Poland	Chelm, Z.	37237.4
2021	France	Cher	4631.3
2021	United Kingdom	Cheshire	283.4
2021	Italy	Chieti	9588
2021	Poland	Chojnicki	25004.6
2021	Poland	Ciechanowski	27601.1
2021	Germany	Cologne	2201.6
2021	Italy	Como, Lecco	13524.5
2021	Spain	Cordoba	11701.7
2021	United Kingdom	Cornwall and Scilly Is.	-15699.8
2021	France	Corrèze	9148.1
2021	France	Corse	5499.2
2021	Italy	Cosenza	13652.3
2021	France	Côte-d’Or	6916.9
2021	France	Côtes-d'Armor	7266.9
2021	Poland	Cracow	18909.5
2021	Italy	Cremona	10579.1
2021	France	Creuse	238
2021	Spain	Cuenca	7479.4
2021	United Kingdom	Cumbria	9863.5
2021	Italy	Cuneo	14728.7
2021	Czechia	Czechia	31353.3
2021	Poland	Czestochowa	29621.6
2021	Sweden	Dalarna	2260.6
2021	Germany	Danube-Forest	14749.1
2021	Germany	Danube-Iller (BW)	4310.8
2021	Germany	Danube-Iller (BY)	8991.9
2021	Denmark	Denmark	1872.9
2021	United Kingdom	Derbysh., Nottinghamsh.	15610.5
2021	France	Deux-Sèvres	13631.4
2021	United Kingdom	Devon	-12597.5
2021	France	Dordogne	17507.1
2021	United Kingdom	Dorset and Somerset	2452.9
2021	Germany	Dortmund	9958.6
2021	France	Doubs	4994.1
2021	Netherlands	Drenthe	14066.8
2021	France	Drôme	-3478.4
2021	Germany	Duisburg/Essen	6496.5
2021	Germany	Dusseldorf	5788.9
2021	United Kingdom	E. Anglia	109.9
2021	Belgium	E. Flanders	5297.7
2021	Germany	E. Frisia	1465.3
2021	Germany	E. Hessen	12762.3
2021	Germany	E. Schleswig-Holstein	-6452.1
2021	Slovenia	E. Slovenia	16361
2021	Switzerland	E. Switzerland	16324.6
2021	Germany	E. Thuringia	15861.4
2021	Germany	E. Up. Franconia	14991.1
2021	United Kingdom	E. Wales	457.1
2021	Germany	E. Württemberg	9379.1
2021	United Kingdom	E. Yorksh. and N. Lincolnsh.	6737.6
2021	Poland	Elblaski	28860.1
2021	Poland	Elcki	25004.4
2021	Germany	Emscher-Lippe	11011.4
2021	Germany	Emsland	5697.9
2021	Italy	Enna	27242.9
2021	Switzerland	Espace Mittelland	5784.8
2021	United Kingdom	Essex	8083.7
2021	France	Essonne	15365.7
2021	Estonia	Estonia	25548.7
2021	France	Eure	9938.2
2021	France	Eure-et-Loir	9517.4
2021	Italy	F.C., Rimini	13171.7
2021	Italy	Ferrara	22362
2021	France	Finistère	-2477.5
2021	Finland	Finland	5494.2
2021	Italy	Firenze, Prato	10823.4
2021	Belgium	Flem. Brabant	3513
2021	Netherlands	Flevoland	18389.9
2021	Italy	Foggia, Bari, B.A.T.	19794.2
2021	France	France	8027.6
2021	Germany	Franconia	9126
2021	Netherlands	Friesland	11526
2021	Italy	Frosinone	17171.7
2021	Denmark	Fyn	-4416.7
2021	France	Gard	5864.3
2021	Sweden	Gävleborg	7464.1
2021	Poland	Gdansk	30523.2
2021	Netherlands	Gelderland	12493.3
2021	Italy	Genova	1961.9
2021	Germany	Germany	9135.6
2021	France	Gers	7829.6
2021	Spain	Gipuzkoa	8942.2
2021	Spain	Girona	4572.1
2021	France	Gironde	5212.7
2021	Poland	Gliwicki	39297.1
2021	United Kingdom	Gloucestersh., Wiltsh., Bristol	-997.9
2021	Italy	Gorizia	14254.7
2021	Poland	Gorzowski	36052.6
2021	Sweden	Gotland	-6203
2021	Germany	Göttingen	20637.4
2021	United Kingdom	Gr. Manchester	7685.3
2021	Spain	Granada	9682.1
2021	Netherlands	Groningen	6638.9
2021	Italy	Grosseto	2349.4
2021	Poland	Grudzindzki	40741.9
2021	Spain	Guadalajara	11549
2021	Belgium	Hainaut	10956.4
2021	Sweden	Halland	3759.6
2021	Germany	Halle/Saale	24207
2021	Germany	Hamburg	6435.5
2021	Germany	Hamburg-S. Hinterland	8507.2
2021	United Kingdom	Hampshire and Isle of Wight	-1389.2
2021	Germany	Hannover	9562
2021	France	Haute-Saône	-1650.4
2021	Germany	Havelland-Fläming	12524.6
2021	Finland	Helsinski	9179.4
2021	France	Hérault	7135.5
2021	United Kingdom	Herefordsh., Worcestersh., Warwicks.	4638.5
2021	Germany	High Rh.-Lake Constance	7897.2
2021	Germany	Hildesheim	5636.8
2021	Czechia	Hradec Kralove	40160.9
2021	France	Hte-Garonne	6786.2
2021	France	Hte-Loire	3197.8
2021	France	Hte-Marne	6437.7
2021	France	Htes-Alpes	3521.8
2021	France	Hte-Savoie	2582.5
2021	France	Htes-Pyrénées	2305.9
2021	France	Hte-Vienne	8839.4
2021	France	Ht-Rhin	11915.3
2021	France	Hts-de-Seine	10909.7
2021	Spain	Huelva	11875.4
2021	Spain	Huesca	1043.8
2021	Hungary	Hungary	34714.1
2021	Iceland	Iceland	2432
2021	France	Ille-et-Vilaine	8253.8
2021	Italy	Imperia	4690.5
2021	France	Indre	5644.4
2021	France	Indre-et-Loire	11001
2021	Germany	Ingolstadt	11441.3
2021	United Kingdom	Inner London E.	17275.8
2021	United Kingdom	Inner London W.	9348.1
2021	Norway	Innlandet	3653
2021	Poland	Inowroclaw	46794.8
2021	Ireland	Ireland	7731.6
2021	France	Isère	5840.9
2021	Italy	Isernia	18426.1
2021	Italy	Italy	11414.8
2021	Spain	Jaen	6244.1
2021	Sweden	Jämtland	-8374.1
2021	Poland	Jeleniogorski	28728.6
2021	Sweden	Jönköping	2267.8
2021	France	Jura	2118.4
2021	Poland	Kaliska	21974.2
2021	Sweden	Kalmar	-1702.4
2021	Czechia	Karlovy Vary	48400.3
2021	Poland	Katowice	37858.4
2021	United Kingdom	Kent	13267
2021	Poland	Kielecki	28580.4
2021	Denmark	Kobenhavns omegn	3622.2
2021	Poland	Koninski	26813.9
2021	Slovakia	Kosice	59887.4
2021	Poland	Koszalinski	22505.9
2021	Poland	Krakow (city)	29083
2021	Sweden	Kronoberg	4213.1
2021	Poland	Krosno	41666.2
2021	Spain	La Rioja	11469.2
2021	Germany	Lake Constance	7559
2021	Switzerland	Lake Geneva region	6583.5
2021	United Kingdom	Lancashire	13971.6
2021	France	Landes	7834.7
2021	Germany	Landshut	9915.4
2021	Italy	L'Aquila	6349.8
2021	Italy	Latina	8771.1
2021	Latvia	Latvia	38750.4
2021	Italy	Lecce	14218.8
2021	Poland	Legnica-Glogow	19828.8
2021	United Kingdom	Leicestersh., Rutland, North.	9179.7
2021	Spain	León	7462.4
2021	Poland	Leszcynski	33454.1
2021	Lettonia	Lettonia	33146.6
2021	Czechia	Liberec	31734.5
2021	Belgium	Liège	13465.4
2021	Belgium	Limburg	10569.6
2021	Netherlands	Limburg	14334
2021	United Kingdom	Lincolnshire	7533.9
2021	Portugal	Lisbon Met.	19443.5
2021	Italy	Livorno	-537.5
2021	Spain	Lleida	15801.3
2021	Poland	Lodz	22892.6
2021	Poland	Lodz (city)	28136.1
2021	France	Loire	9647.8
2021	France	Loire-Atl.	3254.5
2021	France	Loiret	7020
2021	France	Loir-et-Cher	5943.7
2021	Poland	Lomzynski	28006.7
2021	France	Lot	-10358.1
2021	France	Lot-et-Garonne	1894
2021	Austria	Low. Austria	14184.6
2021	Germany	Lower Neckar	6720.8
2021	France	Lozère	14588.3
2021	Poland	Lublin	36609.4
2021	Italy	Lucca	9686.8
2021	Spain	Lugo	-2211.8
2021	Germany	Lüneburg	7976.7
2021	Germany	Lusatia-Spree Forest	21663.8
2021	Luxembourg	Luxembourg	746.9
2021	Belgium	Luxembourg (B.)	8232.7
2021	Germany	M. Franconia	10221.1
2021	Germany	M. Hessen	11303.3
2021	Germany	M. Mecklenburg/Rostock	11057.1
2021	Germany	M. Rhine-Westerwald	8746.1
2021	Germany	M. Schleswig-Holstein	3185.7
2021	Germany	M. Thuringia	19087.7
2021	Germany	M. Upper Rhine	11637.2
2021	Italy	Macerata	16565.5
2021	Spain	Madrid	8355
2021	Germany	Magdeburg	13992.9
2021	France	Maine-et-Loire	-425.9
2021	Germany	Main-Rhön	10892.2
2021	Spain	Malaga	11668.6
2021	France	Manche	10071.2
2021	Italy	Mantova	21962.2
2021	France	Marne	2076.6
2021	Italy	Massa-Carrara	5636.1
2021	Italy	Matera	2601.2
2021	France	Mayenne	7489.4
2021	Germany	Mecklenburg Lake D.	14799.7
2021	Spain	Melilla	4754.5
2021	United Kingdom	Merseyside	11979.2
2021	Italy	Messina	15327.5
2021	France	Meuse	13847
2021	Italy	Milan	8197.2
2021	Italy	Modena	15627
2021	Czechia	Moravia-Silesia	34924.6
2021	France	Morbihan	3204
2021	Norway	More, Romsdal	29.9
2021	France	Moselle	5846.1
2021	France	Mthe-et-Moselle	17328.1
2021	Germany	Munich	10089.4
2021	Germany	Münster	8261.5
2021	Spain	Murcia	7192.2
2021	Finland	N & E. Finland	5269.7
2021	Germany	N. Black Forest	10347.4
2021	Netherlands	N. Brabant	9172.4
2021	Hungary	N. Great Plain	38327.6
2021	Germany	N. Hessen	13683.3
2021	Netherlands	N. Holland	9306.5
2021	Hungary	N. Hungary	39057.5
2021	United Kingdom	N. Ireland	10862.9
2021	Norway	N. Norway	-134.4
2021	Germany	N. Schleswig-Holstein	-1837.2
2021	Germany	N. Thuringia	25348.2
2021	Germany	N. Up. Palatinate	7050.6
2021	United Kingdom	N. Yorkshire	678.2
2021	Belgium	Namur	5707.3
2021	Italy	Naples	13033.8
2021	Spain	Navarre	3427.4
2021	Germany	Neckar-Alb	404.9
2021	Netherlands	Netherlands	11042.8
2021	France	Nièvre	3073.1
2021	Slovakia	Nitra	50603.6
2021	France	Nord	10561
2021	Denmark	Nordjylland	1530.8
2021	Denmark	Nordsjælland	-2048.8
2021	Sweden	Norrbotten	837.2
2021	Portugal	North	2897.4
2021	United Kingdom	Northumb., Tyne & Wear	1643.8
2021	Norway	Norway	2733.7
2021	Italy	Novara, V.C.O.	10301
2021	Poland	Nowosadecki	28713.9
2021	Poland	Nowotarski	22959.8
2021	Switzerland	NW. Switzerland	12685.1
2021	Poland	Nysa	29621
2021	Germany	Oderland-Spree	21179.5
2021	France	Oise	6405.4
2021	Germany	Oldenburg	6890.6
2021	Czechia	Olomouc	27407.8
2021	Poland	Olsztyn	30325.8
2021	Poland	Opole	33209.6
2021	Sweden	Örebro	-881.1
2021	France	Orne	15217.6
2021	Norway	Oslo, Viken	6457.9
2021	Germany	Osnabrück	6499.9
2021	Sweden	Östergötland	7363
2021	Denmark	Østjylland	-1091.1
2021	Poland	Ostrolecki	40750.9
2021	Denmark	Ostsjælland	8174.4
2021	Spain	Ourense	8639.7
2021	United Kingdom	Out. London W. & NW.	20240.9
2021	United Kingdom	Outer London E. and NE.	18313
2021	United Kingdom	Outer London S.	15509.2
2021	Netherlands	Overijssel	11828.7
2021	Germany	Paderborn	-3012.6
2021	Italy	Padova	12564.6
2021	Spain	Palencia	13699.6
2021	Italy	Palermo	13250.5
2021	Czechia	Pardubice	26611.9
2021	France	Paris	12154.3
2021	Italy	Parma	8182.6
2021	France	Pas-de-Calais	6139.4
2021	Italy	Pavia	9613.1
2021	Italy	Perugia	14254.5
2021	Italy	Pesaro, Urbino	6251.6
2021	Italy	Pescara	11611.7
2021	Hungary	Pest	33059.3
2021	Italy	Piacenza	16499
2021	Poland	Pilski	36167.9
2021	Poland	Piotrkowski	26566
2021	Italy	Pisa	5808.8
2021	Italy	Pistoia	14297.9
2021	Poland	Plock	33847.1
2021	Czechia	Plzen	31172
2021	Poland	Poland	31067.9
2021	Spain	Pontevedra	2757.8
2021	Italy	Pordenone	22057.6
2021	Portugal	Portugal	8762.7
2021	Italy	Potenza	5435.4
2021	Poland	Poznan (city)	36176.6
2021	Poland	Poznanski	17602.4
2021	Czechia	Prague	29297
2021	Slovakia	Presov	50859.8
2021	Germany	Prignitz-Oberhavel	11708.3
2021	Poland	Przemyski	37836.8
2021	Poland	Pulawski	38951.3
2021	France	Puy-de-Dôme	7993.6
2021	France	Pyrénées-Atl.	-1624.3
2021	France	Pyrénées-Or.	13229.5
2021	Italy	R. di Calabria	16738.3
2021	Italy	R. nell'Emilia	12879.1
2021	Poland	Radomski	29110.2
2021	Italy	Ragusa	12641.8
2021	Italy	Ravenna	13735.7
2021	Spain	Real city	12712.9
2021	Germany	Regensburg	10067.1
2021	Germany	Rh. Hessen-Nahe	10764.3
2021	Germany	Rh. Palatinate	7189.5
2021	Germany	Rhine-Main	8821.9
2021	France	Rhône	9000.1
2021	Italy	Rieti	7716.9
2021	Italy	Rome	8578.3
2021	Italy	Rovigo	19131
2021	Poland	Rybnicki	36600.8
2021	Poland	Rzeszowski	32546.1
2021	Czechia	S. Bohemia	28754.7
2021	Finland	S. Finland	6135.9
2021	Hungary	S. Great Plain	36694.1
2021	Germany	S. Heath	4798.9
2021	Netherlands	S. Holland	11204.9
2021	Czechia	S. Moravia	29082.1
2021	Germany	S. Saxony	22288.6
2021	Germany	S. Schleswig-Holstein	3454
2021	Germany	S. Thuringia	20276.8
2021	Hungary	S. Transdanubia	38386.3
2021	Germany	S. Upper Rhine	2817.3
2021	United Kingdom	S. Yorkshire	3831.2
2021	Germany	Saar	6423.5
2021	Spain	Salamanca	9083.1
2021	Italy	Salerno	10681.6
2021	Austria	Salzburg	20429.1
2021	Poland	Sandomierz-J.	29446.2
2021	France	Saône-et-Loire	1155.9
2021	France	Sarthe	6139.4
2021	Italy	Sassari, O.T.	11652.1
2021	France	Savoie	5627.8
2021	Italy	Savona	14455.4
2021	United Kingdom	Scotland	8259.8
2021	Germany	SE. Up. Bavaria	13990.4
2021	Poland	Secular	27874.7
2021	Spain	Segovia	9429.5
2021	France	Seine-et-Marne	8978
2021	France	Seine-Mar.	1414.9
2021	France	Seine-St-Denis	22178.7
2021	Spain	Sevilla	9669.4
2021	United Kingdom	Shropsh., Staffordsh.	9049.2
2021	Poland	Siedlecki	40045
2021	Germany	Siegen	13584.8
2021	Italy	Siena	7412.7
2021	Poland	Sieradzki	15189.2
2021	Italy	Siracusa	18913.4
2021	Sweden	Skane	6424.6
2021	Poland	Skierniewicki	25616.7
2021	Slovakia	Slovakia	46238.7
2021	Slovenia	Slovenia	15151.8
2021	Poland	Slupsk	26487.7
2021	Sweden	Södermanland	3247.1
2021	France	Somme	10878.3
2021	Italy	Sondrio	7397.3
2021	Spain	Soria	7841
2021	Poland	Sosnowiecki	38585
2021	Spain	Spain	7982.9
2021	Italy	Spice	10127.1
2021	Germany	Starkenburg	11562.2
2021	Poland	Starogard	29134.6
2021	Sweden	Stockholm	4121.4
2021	Germany	Stuttgart	4393.1
2021	Austria	Styria	6871.9
2021	United Kingdom	Surrey, E. & W. Sussex	3552.4
2021	Poland	Suwalki	34953.9
2021	Italy	SW. Sardine	10934.9
2021	Germany	SW. Schleswig-Holstein	5077.9
2021	Sweden	Sweden	3402
2021	Switzerland	Switzerland	9850.2
2021	Denmark	Sydjylland	-300.2
2021	Poland	Szczecin	33649.6
2021	Poland	Szczecin (city)	38203.4
2021	Poland	Szczecinek-P.	33166.1
2021	Italy	Taranto	23481.1
2021	France	Tarn	5616.1
2021	France	Tarn-et-Garonne	1704.7
2021	Poland	Tarnobrzeski	36760.7
2021	Poland	Tarnowski	24349.8
2021	Spain	Tarragona	5182.8
2021	United Kingdom	Tees Valley, Durham	7440.2
2021	Italy	Teramo	7686.8
2021	Italy	Terni	9944
2021	Spain	Teruel	3971.6
2021	Switzerland	Ticino	5145.4
2021	Spain	Toledo	11437.7
2021	Italy	Trapani	7034.5
2021	Slovakia	Trencín	46023
2021	Italy	Trento	18157
2021	Italy	Treviso	8465.2
2021	Poland	Tricity	27128.5
2021	Germany	Trier	5482.4
2021	Italy	Trieste	12864.4
2021	Slovakia	Trnava	46282.5
2021	Norway	Trondelag	-2559.4
2021	Italy	Turin	9103.8
2021	Austria	Tyrol	8560.9
2021	Poland	Tyski	30927.7
2021	Germany	Uckermark-Barnim	13868.5
2021	Italy	Udine	23414.4
2021	United Kingdom	United Kingdom	7183.6
2021	Austria	Up. Austria	15085.8
2021	Germany	Up. Elbe Valley	13347.4
2021	Germany	Up. Lusatia-Lower Silesia	22672.9
2021	Sweden	Uppsala	-431
2021	Czechia	Usti nad Labem	34288.3
2021	Netherlands	Utrecht	8695.4
2021	France	Val-de-Marne	12577.1
2021	France	Val-d'Oise	16504.5
2021	Spain	Valencia	10649.2
2021	Spain	Valladolid	14170.2
2021	France	Var	6446.4
2021	Italy	Varese	10902.6
2021	Sweden	Värmland	6131.7
2021	Sweden	Västerbotten	1577.6
2021	Sweden	Västernorrland	6115.7
2021	Sweden	Västmanland	-5616.9
2021	Sweden	Västra Götaland	3283.1
2021	France	Vaucluse	7649.2
2021	France	Vendée	-402.6
2021	Italy	Venezia	12299.5
2021	Italy	Verona	4685.8
2021	Denmark	Vest- og Sydsjælland	7517.8
2021	Norway	Vestfold, Telemark	4525.3
2021	Denmark	Vestjylland	8366.3
2021	Italy	Vicenza	3702.6
2021	Austria	Vienna	13708.9
2021	France	Vienne	438.9
2021	Italy	Viterbo	7036.3
2021	Austria	Vorarlberg	8792.3
2021	Germany	Vorpommern	3652.2
2021	France	Vosges	14116.7
2021	Czechia	Vysocina	19349.4
2021	Finland	W. Finland	1236.9
2021	Belgium	W. Flanders	5372.5
2021	Germany	W. M. Franconia	3394.1
2021	Germany	W. Mecklenburg	11072.3
2021	United Kingdom	W. Midlands	10889.8
2021	Germany	W. Palatinate	11488.1
2021	Germany	W. Saxony	7482
2021	Hungary	W. Transdanubia	26844.8
2021	Germany	W. U. Franconia	9039.1
2021	United Kingdom	W. Wales, The Valleys	2430.1
2021	United Kingdom	W. Yorkshire	10476.2
2021	Slovenia	W.Slovenia	13250.1
2021	Poland	Walbrzych	28059.4
2021	Belgium	Walloon Brabant	902.3
2021	Poland	Warsaw (city)	37942.2
2021	Poland	Warsaw E.	19925.3
2021	Poland	Warsaw W.	25767.8
2021	Poland	Wroclaw	21182.5
2021	Poland	Wroclaw (city)	30784.5
2021	Poland	Wroclawski	27345.7
2021	Germany	Würzburg	10241.8
2021	France	Yonne	4559.1
2021	France	Yvelines	11845.4
2021	Spain	Zamora	-1777.9
2021	Spain	Zaragossa	8630.6
2021	Netherlands	Zeeland	15654
2021	Poland	Zielonogorski	31413.7
2021	Slovakia	Zilina	37127.3
2021	Czechia	Zlin	29864.9
2021	Switzerland	Zurich	11089.2
2021	Poland	Zyrardowski	30198.1

## Sheet: Fig. 2
Year	Country	Region	ASYLL
2020	Spain	A Coruna	-1941.8
2020	Germany	Aachen	907.2
2020	Norway	Agder	2326.6
2020	Italy	Agrigento	5691.3
2020	France	Ain	1022
2020	France	Aisne	-1894.8
2020	Spain	Albacete	18016.6
2020	Portugal	Alentejo	3434.8
2020	Italy	Alessandria	15438.2
2020	Portugal	Algarve	10831.2
2020	Spain	Alicante	6516
2020	Germany	Allgäu	2198
2020	France	Allier	814.2
2020	Spain	Almería	8949.9
2020	France	Alpes-de-Hte-Pce	-3369.2
2020	France	Alpes-Mar.	148.1
2020	Germany	Altmark	-8855.2
2020	Italy	Ancona	5520.8
2020	Germany	Anhalt-Bitterfeld-Witt.	1507.4
2020	Belgium	Antwerp	2678.2
2020	Italy	Aosta	15909.6
2020	Spain	Araba/Alava	8934.4
2020	France	Ardèche	5260.2
2020	France	Ardennes	8278.1
2020	Italy	Arezzo	-2038.7
2020	France	Ariège	1173.1
2020	Germany	Arnsberg	78.6
2020	Italy	Ascoli, Piceno, Fermo	2542.7
2020	Italy	Asti	17343.9
2020	Spain	Asturias	5657.5
2020	France	Aube	995.7
2020	France	Aude	96
2020	Germany	Augsburg	3841.2
2020	Poland	Auschwitz	12415.8
2020	Austria	Austria	3434.2
2020	Italy	Avellino	10616.3
2020	France	Aveyron	-1367.6
2020	Spain	Avila	14023.7
2020	Spain	Badajoz	5561.9
2020	Spain	Balearic Is.	1775.7
2020	Slovakia	Banska Bystrica	8915.7
2020	Spain	Barcelona	12836.8
2020	France	Bas-Rhin	6835.8
2020	Germany	Bavarian Lower Main	3019.1
2020	Germany	Bavarian Oberland	8576.9
2020	France	Bches-du-Rhône	4620.6
2020	United Kingdom	Bedfordsh., Hertfordsh.	7350.8
2020	France	Belfort	6661.8
2020	Belgium	Belgium	6437.9
2020	Italy	Belluno	9696.4
2020	Italy	Benevento	1247.9
2020	Italy	Bergamo	24410.8
2020	United Kingdom	Berksh., Buckinghamsh., Oxfordsh.	4665.2
2020	Germany	Berlin	1518.4
2020	Poland	Bialski	15443.1
2020	Poland	Bialystok	4107.9
2020	Germany	Bielefeld	-826
2020	Italy	Biella, Vercelli	12018.1
2020	Poland	Bielski	10736.7
2020	Spain	Biscay	4971.5
2020	Germany	Black Forest-Baar-Heuberg	-3431.7
2020	Sweden	Blekinge	-2802.7
2020	Germany	Bochum/Hagen	-715.6
2020	Italy	Bologna	4030.5
2020	Germany	Bonn	2306.7
2020	Denmark	Bornholm	-10181.1
2020	Italy	Bozen	9772.5
2020	Slovakia	Bratislava	2603.5
2020	Germany	Braunschweig	-1904.9
2020	Germany	Bremen	3021.7
2020	Germany	Bremen Hinterland	-2745.8
2020	Germany	Bremerhaven	4442.9
2020	Italy	Brescia	19110.3
2020	Italy	Brindisi	-4426.5
2020	Belgium	Brussels	13814.5
2020	Hungary	Budapest	7991.4
2020	Austria	Burgenland	1837.8
2020	Spain	Burgos	7522
2020	Poland	Bydgoszcz-Torun	6090.6
2020	Denmark	Byen Kobenhavn	92.7
2020	Poland	Bytom	14312.3
2020	Lettonia	C. & W. Lithuania	12412.3
2020	Czechia	C. Bohemia	9872.4
2020	Switzerland	C. Switzerland	4539.9
2020	Hungary	C. Transdanubia	7692.1
2020	Spain	Cáceres	15524.9
2020	Spain	Cadiz	3181.2
2020	Italy	Caltanissetta	-5542.3
2020	France	Calvados	2542.2
2020	Italy	Campobasso	12190.1
2020	Spain	Cantabria	6420.3
2020	France	Cantal	-4767.6
2020	Lettonia	Capital	8202.2
2020	Austria	Carinthia	825.1
2020	Italy	Caserta	1353.8
2020	Spain	Castellon	9770.7
2020	Italy	Catania	2418.2
2020	Italy	Catanzaro, Crotone, V.V.	-498.3
2020	Portugal	Centre	3662
2020	Spain	Ceuta	15286.8
2020	France	Charente	-3684.3
2020	France	Charente-Mar.	-3526.2
2020	Poland	Chelm, Z.	12101.6
2020	France	Cher	4085.1
2020	United Kingdom	Cheshire	5996.3
2020	Italy	Chieti	-1597.7
2020	Poland	Chojnicki	10925.1
2020	Poland	Ciechanowski	14832.3
2020	Germany	Cologne	-357.3
2020	Italy	Como, Lecco	10796
2020	Spain	Cordoba	5814.1
2020	United Kingdom	Cornwall and Scilly Is.	-1334.7
2020	France	Corrèze	-12980.9
2020	France	Corse	-3645.8
2020	Italy	Cosenza	-1010.7
2020	France	Côte-d’Or	3806.3
2020	France	Côtes-d'Armor	4118.9
2020	Poland	Cracow	7960
2020	Italy	Cremona	27022.1
2020	France	Creuse	14995.8
2020	Spain	Cuenca	16338.2
2020	United Kingdom	Cumbria	8952.5
2020	Italy	Cuneo	6254.1
2020	Czechia	Czechia	8287.6
2020	Poland	Czestochowa	3025.7
2020	Sweden	Dalarna	-3774.8
2020	Germany	Danube-Forest	2084.8
2020	Germany	Danube-Iller (BW)	5460.7
2020	Germany	Danube-Iller (BY)	7203.1
2020	Denmark	Denmark	396.9
2020	United Kingdom	Derbysh., Nottinghamsh.	1656.5
2020	France	Deux-Sèvres	-379.8
2020	United Kingdom	Devon	-1347.7
2020	France	Dordogne	6329.3
2020	United Kingdom	Dorset and Somerset	66.3
2020	Germany	Dortmund	151.7
2020	France	Doubs	-2246.8
2020	Netherlands	Drenthe	-1808.4
2020	France	Drôme	-247.6
2020	Germany	Duisburg/Essen	-572.2
2020	Germany	Dusseldorf	3.8
2020	United Kingdom	E. Anglia	889.7
2020	Belgium	E. Flanders	3930.9
2020	Germany	E. Frisia	-3557.5
2020	Germany	E. Hessen	7972.9
2020	Germany	E. Schleswig-Holstein	-1495.5
2020	Slovenia	E. Slovenia	8734.3
2020	Switzerland	E. Switzerland	5798.8
2020	Germany	E. Thuringia	1418.1
2020	Germany	E. Up. Franconia	5694.2
2020	United Kingdom	E. Wales	9915.8
2020	Germany	E. Württemberg	-39.5
2020	United Kingdom	E. Yorksh. and N. Lincolnsh.	2291
2020	Poland	Elblaski	6998.3
2020	Poland	Elcki	10981.9
2020	Germany	Emscher-Lippe	4906.8
2020	Germany	Emsland	3072
2020	Italy	Enna	5253.7
2020	Switzerland	Espace Mittelland	3116.6
2020	United Kingdom	Essex	-578.1
2020	France	Essonne	7931
2020	Estonia	Estonia	1463.8
2020	France	Eure	2377.2
2020	France	Eure-et-Loir	2590.2
2020	Italy	F.C., Rimini	7162.3
2020	Italy	Ferrara	1817.8
2020	France	Finistère	4712.8
2020	Finland	Finland	360.4
2020	Italy	Firenze, Prato	6291.9
2020	Belgium	Flem. Brabant	4074.3
2020	Netherlands	Flevoland	7243.5
2020	Italy	Foggia, Bari, B.A.T.	10106.3
2020	France	France	2668.6
2020	Germany	Franconia	-3111.2
2020	Netherlands	Friesland	927.6
2020	Italy	Frosinone	1734.2
2020	Denmark	Fyn	1052.3
2020	France	Gard	1537.2
2020	Sweden	Gävleborg	-1166.9
2020	Poland	Gdansk	6224.4
2020	Netherlands	Gelderland	3606.6
2020	Italy	Genova	10977.2
2020	Germany	Germany	737.1
2020	France	Gers	3124.1
2020	Spain	Gipuzkoa	2306.1
2020	Spain	Girona	7398.7
2020	France	Gironde	-2110.7
2020	Poland	Gliwicki	10524.3
2020	United Kingdom	Gloucestersh., Wiltsh., Bristol	1108.9
2020	Italy	Gorizia	2751.3
2020	Poland	Gorzowski	11190.2
2020	Sweden	Gotland	-8789.1
2020	Germany	Göttingen	-3935.7
2020	United Kingdom	Gr. Manchester	6838.1
2020	Spain	Granada	9833.3
2020	Netherlands	Groningen	-1044.8
2020	Italy	Grosseto	-3868.3
2020	Poland	Grudzindzki	8012.3
2020	Spain	Guadalajara	8776.6
2020	Belgium	Hainaut	10609.3
2020	Sweden	Halland	-4482.5
2020	Germany	Halle/Saale	6152.2
2020	Germany	Hamburg	-596.4
2020	Germany	Hamburg-S. Hinterland	-2592.1
2020	United Kingdom	Hampshire and Isle of Wight	3397.2
2020	Germany	Hannover	-927.2
2020	France	Haute-Saône	14763.2
2020	Germany	Havelland-Fläming	3907.5
2020	Finland	Helsinski	1919.6
2020	France	Hérault	-363
2020	United Kingdom	Herefordsh., Worcestersh., Warwicks.	7080.6
2020	Germany	High Rh.-Lake Constance	-1372
2020	Germany	Hildesheim	3279.9
2020	Czechia	Hradec Kralove	5269.2
2020	France	Hte-Garonne	-1880.8
2020	France	Hte-Loire	4512.4
2020	France	Hte-Marne	5137.4
2020	France	Htes-Alpes	3509.3
2020	France	Hte-Savoie	9540.6
2020	France	Htes-Pyrénées	1771.7
2020	France	Hte-Vienne	1245.3
2020	France	Ht-Rhin	8797.3
2020	France	Hts-de-Seine	3480.5
2020	Spain	Huelva	6360.5
2020	Spain	Huesca	4866.7
2020	Hungary	Hungary	7376.4
2020	Iceland	Iceland	1418.4
2020	France	Ille-et-Vilaine	1504.9
2020	Italy	Imperia	7138.1
2020	France	Indre	-3162.1
2020	France	Indre-et-Loire	737.6
2020	Germany	Ingolstadt	-2101.9
2020	United Kingdom	Inner London E.	13621.5
2020	United Kingdom	Inner London W.	8661.7
2020	Norway	Innlandet	-2377.7
2020	Poland	Inowroclaw	7828.4
2020	Ireland	Ireland	3237.6
2020	France	Isère	3326.2
2020	Italy	Isernia	2581.2
2020	Italy	Italy	6384.5
2020	Spain	Jaen	7835.8
2020	Sweden	Jämtland	5398.9
2020	Poland	Jeleniogorski	4114.1
2020	Sweden	Jönköping	671.1
2020	France	Jura	7124.1
2020	Poland	Kaliska	8493.6
2020	Sweden	Kalmar	-3736.1
2020	Czechia	Karlovy Vary	14875.4
2020	Poland	Katowice	10688.6
2020	United Kingdom	Kent	6286.4
2020	Poland	Kielecki	13435.3
2020	Denmark	Kobenhavns omegn	3135
2020	Poland	Koninski	11135.2
2020	Slovakia	Kosice	14149.9
2020	Poland	Koszalinski	6538
2020	Poland	Krakow (city)	12035.9
2020	Sweden	Kronoberg	5380.2
2020	Poland	Krosno	11468.8
2020	Spain	La Rioja	8848.2
2020	Germany	Lake Constance	112.4
2020	Switzerland	Lake Geneva region	9390.1
2020	United Kingdom	Lancashire	7052.2
2020	France	Landes	-4859.4
2020	Germany	Landshut	4975.6
2020	Italy	L'Aquila	2855.7
2020	Italy	Latina	988.9
2020	Latvia	Latvia	3724.9
2020	Italy	Lecce	279.5
2020	Poland	Legnica-Glogow	5382.6
2020	United Kingdom	Leicestersh., Rutland, North.	6688.3
2020	Spain	León	9868.2
2020	Poland	Leszcynski	12147.5
2020	Lettonia	Lettonia	11095.9
2020	Czechia	Liberec	3444.1
2020	Belgium	Liège	10232.9
2020	Belgium	Limburg	6584.1
2020	Netherlands	Limburg	5052.2
2020	United Kingdom	Lincolnshire	3382.1
2020	Portugal	Lisbon Met.	4278.8
2020	Italy	Livorno	2554.2
2020	Spain	Lleida	9808.4
2020	Poland	Lodz	15518.1
2020	Poland	Lodz (city)	6919.7
2020	France	Loire	3115.8
2020	France	Loire-Atl.	-169.8
2020	France	Loiret	-3167.7
2020	France	Loir-et-Cher	1645.8
2020	Poland	Lomzynski	16375.3
2020	France	Lot	3437.4
2020	France	Lot-et-Garonne	2555.2
2020	Austria	Low. Austria	2407.8
2020	Germany	Lower Neckar	-1844.4
2020	France	Lozère	-8422
2020	Poland	Lublin	14408
2020	Italy	Lucca	5744.2
2020	Spain	Lugo	8369.1
2020	Germany	Lüneburg	-6127.3
2020	Germany	Lusatia-Spree Forest	5332.4
2020	Luxembourg	Luxembourg	3322.6
2020	Belgium	Luxembourg (B.)	5241.5
2020	Germany	M. Franconia	-702.7
2020	Germany	M. Hessen	1011.9
2020	Germany	M. Mecklenburg/Rostock	303.3
2020	Germany	M. Rhine-Westerwald	289.3
2020	Germany	M. Schleswig-Holstein	-3092.8
2020	Germany	M. Thuringia	675.4
2020	Germany	M. Upper Rhine	-646.9
2020	Italy	Macerata	7107.8
2020	Spain	Madrid	16562.6
2020	Germany	Magdeburg	2938
2020	France	Maine-et-Loire	-1726.2
2020	Germany	Main-Rhön	214.8
2020	Spain	Malaga	4114.9
2020	France	Manche	-185.3
2020	Italy	Mantova	16292.2
2020	France	Marne	4817
2020	Italy	Massa-Carrara	15735.3
2020	Italy	Matera	3456.8
2020	France	Mayenne	1819.3
2020	Germany	Mecklenburg Lake D.	-6354.8
2020	Spain	Melilla	26976.2
2020	United Kingdom	Merseyside	10112.6
2020	Italy	Messina	3887.9
2020	France	Meuse	10786.7
2020	Italy	Milan	11769.3
2020	Italy	Modena	3780
2020	Czechia	Moravia-Silesia	9965.3
2020	France	Morbihan	-616.7
2020	Norway	More, Romsdal	-1093.6
2020	France	Moselle	958.9
2020	France	Mthe-et-Moselle	7154.3
2020	Germany	Munich	111.3
2020	Germany	Münster	270.4
2020	Spain	Murcia	1022.5
2020	Finland	N & E. Finland	-757.8
2020	Germany	N. Black Forest	3971.6
2020	Netherlands	N. Brabant	5334.3
2020	Hungary	N. Great Plain	5805.6
2020	Germany	N. Hessen	1598.2
2020	Netherlands	N. Holland	2942
2020	Hungary	N. Hungary	8624.2
2020	United Kingdom	N. Ireland	5771.8
2020	Norway	N. Norway	5137.9
2020	Germany	N. Schleswig-Holstein	-2426.7
2020	Germany	N. Thuringia	-1418.5
2020	Germany	N. Up. Palatinate	11974.1
2020	United Kingdom	N. Yorkshire	1304.9
2020	Belgium	Namur	1748.2
2020	Italy	Naples	2949
2020	Spain	Navarre	7478.8
2020	Germany	Neckar-Alb	-2558.1
2020	Netherlands	Netherlands	4049.7
2020	France	Nièvre	-1212.4
2020	Slovakia	Nitra	1005.1
2020	France	Nord	3384.2
2020	Denmark	Nordjylland	2485
2020	Denmark	Nordsjælland	-2434.2
2020	Sweden	Norrbotten	4413.4
2020	Portugal	North	5471.3
2020	United Kingdom	Northumb., Tyne & Wear	5278.8
2020	Norway	Norway	656.2
2020	Italy	Novara, V.C.O.	9521.1
2020	Poland	Nowosadecki	11881.2
2020	Poland	Nowotarski	14565.1
2020	Switzerland	NW. Switzerland	241.7
2020	Poland	Nysa	10614.1
2020	Germany	Oderland-Spree	-263.5
2020	France	Oise	5061.9
2020	Germany	Oldenburg	-455.6
2020	Czechia	Olomouc	8388
2020	Poland	Olsztyn	3293.7
2020	Poland	Opole	8996.5
2020	Sweden	Örebro	3606.3
2020	France	Orne	2826.3
2020	Norway	Oslo, Viken	1233
2020	Germany	Osnabrück	1265.7
2020	Sweden	Östergötland	2816
2020	Denmark	Østjylland	-1698.1
2020	Poland	Ostrolecki	17754.9
2020	Denmark	Ostsjælland	-4285.9
2020	Spain	Ourense	6859
2020	United Kingdom	Out. London W. & NW.	13034.1
2020	United Kingdom	Outer London E. and NE.	10296
2020	United Kingdom	Outer London S.	7391.7
2020	Netherlands	Overijssel	2359.6
2020	Germany	Paderborn	1396.3
2020	Italy	Padova	3539.4
2020	Spain	Palencia	15658.5
2020	Italy	Palermo	3313.5
2020	Czechia	Pardubice	9828.2
2020	France	Paris	7315.8
2020	Italy	Parma	14345.6
2020	France	Pas-de-Calais	3881.2
2020	Italy	Pavia	20445.5
2020	Italy	Perugia	3920.8
2020	Italy	Pesaro, Urbino	14184.5
2020	Italy	Pescara	10357.8
2020	Hungary	Pest	6007.5
2020	Italy	Piacenza	23037.7
2020	Poland	Pilski	1328.4
2020	Poland	Piotrkowski	19620.7
2020	Italy	Pisa	3400.3
2020	Italy	Pistoia	7077
2020	Poland	Plock	16699.8
2020	Czechia	Plzen	6718.3
2020	Poland	Poland	9660.1
2020	Spain	Pontevedra	1509.9
2020	Italy	Pordenone	6601.6
2020	Portugal	Portugal	4641.4
2020	Italy	Potenza	609
2020	Poland	Poznan (city)	8950.6
2020	Poland	Poznanski	6746.7
2020	Czechia	Prague	5102.4
2020	Slovakia	Presov	12603.1
2020	Germany	Prignitz-Oberhavel	-3357.5
2020	Poland	Przemyski	23462.6
2020	Poland	Pulawski	13457
2020	France	Puy-de-Dôme	-194.6
2020	France	Pyrénées-Atl.	1527
2020	France	Pyrénées-Or.	-2458.9
2020	Italy	R. di Calabria	770.7
2020	Italy	R. nell'Emilia	7244
2020	Poland	Radomski	8522.8
2020	Italy	Ragusa	5836.9
2020	Italy	Ravenna	216.2
2020	Spain	Real city	26516.6
2020	Germany	Regensburg	3759
2020	Germany	Rh. Hessen-Nahe	-2456.1
2020	Germany	Rh. Palatinate	-133.1
2020	Germany	Rhine-Main	144.6
2020	France	Rhône	3528.7
2020	Italy	Rieti	4422.4
2020	Italy	Rome	-338.5
2020	Italy	Rovigo	6848.1
2020	Poland	Rybnicki	9246.7
2020	Poland	Rzeszowski	8598
2020	Czechia	S. Bohemia	6194.5
2020	Finland	S. Finland	961.9
2020	Hungary	S. Great Plain	9355.1
2020	Germany	S. Heath	2761.5
2020	Netherlands	S. Holland	6610.9
2020	Czechia	S. Moravia	9783.9
2020	Germany	S. Saxony	5162.6
2020	Germany	S. Schleswig-Holstein	1056.1
2020	Germany	S. Thuringia	-7249.1
2020	Hungary	S. Transdanubia	3755.8
2020	Germany	S. Upper Rhine	-365.9
2020	United Kingdom	S. Yorkshire	3939
2020	Germany	Saar	-1741.8
2020	Spain	Salamanca	15253.5
2020	Italy	Salerno	-3255.2
2020	Austria	Salzburg	6914.6
2020	Poland	Sandomierz-J.	9161.8
2020	France	Saône-et-Loire	3093.5
2020	France	Sarthe	3881.2
2020	Italy	Sassari, O.T.	9016
2020	France	Savoie	4237.1
2020	Italy	Savona	6691.8
2020	United Kingdom	Scotland	2180.4
2020	Germany	SE. Up. Bavaria	1047.6
2020	Poland	Secular	10873.9
2020	Spain	Segovia	14403.4
2020	France	Seine-et-Marne	3753.8
2020	France	Seine-Mar.	2447.7
2020	France	Seine-St-Denis	14055.8
2020	Spain	Sevilla	4058.9
2020	United Kingdom	Shropsh., Staffordsh.	1813.9
2020	Poland	Siedlecki	15660.2
2020	Germany	Siegen	3248.3
2020	Italy	Siena	4766.3
2020	Poland	Sieradzki	8841.8
2020	Italy	Siracusa	7197.9
2020	Sweden	Skane	1929.4
2020	Poland	Skierniewicki	19231.7
2020	Slovakia	Slovakia	8041
2020	Slovenia	Slovenia	5785.3
2020	Poland	Slupsk	3411.8
2020	Sweden	Södermanland	8093.9
2020	France	Somme	5768.8
2020	Italy	Sondrio	17616.8
2020	Spain	Soria	17689.9
2020	Poland	Sosnowiecki	9230.4
2020	Spain	Spain	8768.9
2020	Italy	Spice	7374.3
2020	Germany	Starkenburg	1276.7
2020	Poland	Starogard	6725.2
2020	Sweden	Stockholm	3287.6
2020	Germany	Stuttgart	-123.4
2020	Austria	Styria	4145.2
2020	United Kingdom	Surrey, E. & W. Sussex	912.1
2020	Poland	Suwalki	16137
2020	Italy	SW. Sardine	2556.6
2020	Germany	SW. Schleswig-Holstein	-5959.2
2020	Sweden	Sweden	1720.6
2020	Switzerland	Switzerland	5228.9
2020	Denmark	Sydjylland	113.4
2020	Poland	Szczecin	8604.8
2020	Poland	Szczecin (city)	6802.9
2020	Poland	Szczecinek-P.	3310.2
2020	Italy	Taranto	1000.5
2020	France	Tarn	-6486
2020	France	Tarn-et-Garonne	6970.9
2020	Poland	Tarnobrzeski	14274
2020	Poland	Tarnowski	14005
2020	Spain	Tarragona	8507.1
2020	United Kingdom	Tees Valley, Durham	9638.5
2020	Italy	Teramo	1743
2020	Italy	Terni	6183.1
2020	Spain	Teruel	8859.5
2020	Switzerland	Ticino	9557.1
2020	Spain	Toledo	18719
2020	Italy	Trapani	-2042.8
2020	Slovakia	Trencín	14018.8
2020	Italy	Trento	10546.8
2020	Italy	Treviso	2469.9
2020	Poland	Tricity	1260.9
2020	Germany	Trier	3683.5
2020	Italy	Trieste	1174.8
2020	Slovakia	Trnava	1679.2
2020	Norway	Trondelag	-4537
2020	Italy	Turin	9226.1
2020	Austria	Tyrol	3352.6
2020	Poland	Tyski	4424.4
2020	Germany	Uckermark-Barnim	1937.1
2020	Italy	Udine	9293.6
2020	United Kingdom	United Kingdom	4676.1
2020	Austria	Up. Austria	3558.3
2020	Germany	Up. Elbe Valley	2230.6
2020	Germany	Up. Lusatia-Lower Silesia	3103.9
2020	Sweden	Uppsala	3517.6
2020	Czechia	Usti nad Labem	6907.3
2020	Netherlands	Utrecht	4108.3
2020	France	Val-de-Marne	6520.7
2020	France	Val-d'Oise	9953.8
2020	Spain	Valencia	4966.8
2020	Spain	Valladolid	6991.3
2020	France	Var	-1875.6
2020	Italy	Varese	11092.2
2020	Sweden	Värmland	-471
2020	Sweden	Västerbotten	199.9
2020	Sweden	Västernorrland	1878.7
2020	Sweden	Västmanland	3335
2020	Sweden	Västra Götaland	606.6
2020	France	Vaucluse	1168.1
2020	France	Vendée	-1275
2020	Italy	Venezia	9427
2020	Italy	Verona	5129.5
2020	Denmark	Vest- og Sydsjælland	2562.7
2020	Norway	Vestfold, Telemark	2178.8
2020	Denmark	Vestjylland	1509.8
2020	Italy	Vicenza	5245.1
2020	Austria	Vienna	2764.6
2020	France	Vienne	458
2020	Italy	Viterbo	4298.9
2020	Austria	Vorarlberg	6110.6
2020	Germany	Vorpommern	1930.4
2020	France	Vosges	14874.3
2020	Czechia	Vysocina	5842.8
2020	Finland	W. Finland	-844.5
2020	Belgium	W. Flanders	5416.2
2020	Germany	W. M. Franconia	5111.5
2020	Germany	W. Mecklenburg	14703.1
2020	United Kingdom	W. Midlands	8091.5
2020	Germany	W. Palatinate	8143
2020	Germany	W. Saxony	121.2
2020	Hungary	W. Transdanubia	10784.7
2020	Germany	W. U. Franconia	-646.4
2020	United Kingdom	W. Wales, The Valleys	2080.3
2020	United Kingdom	W. Yorkshire	4554.8
2020	Slovenia	W.Slovenia	2069.5
2020	Poland	Walbrzych	7143.9
2020	Belgium	Walloon Brabant	3219.8
2020	Poland	Warsaw (city)	11225.9
2020	Poland	Warsaw E.	6250.1
2020	Poland	Warsaw W.	5446.9
2020	Poland	Wroclaw	10420.2
2020	Poland	Wroclaw (city)	4182.5
2020	Poland	Wroclawski	9505.5
2020	Germany	Würzburg	-2208.6
2020	France	Yonne	2997.5
2020	France	Yvelines	6797.3
2020	Spain	Zamora	8656.3
2020	Spain	Zaragossa	12963.3
2020	Netherlands	Zeeland	783.4
2020	Poland	Zielonogorski	9309.5
2020	Slovakia	Zilina	7243.7
2020	Czechia	Zlin	14911.8
2020	Switzerland	Zurich	6683.5
2020	Poland	Zyrardowski	10529.2
2021	Spain	A Coruna	2831.3
2021	Germany	Aachen	5254.4
2021	Norway	Agder	217
2021	Italy	Agrigento	14901.9
2021	France	Ain	1013.2
2021	France	Aisne	5253.8
2021	Spain	Albacete	1629.1
2021	Portugal	Alentejo	5750.4
2021	Italy	Alessandria	695.8
2021	Portugal	Algarve	11933.1
2021	Spain	Alicante	6172.2
2021	Germany	Allgäu	5825.1
2021	France	Allier	8142.5
2021	Spain	Almería	12373
2021	France	Alpes-de-Hte-Pce	12216.1
2021	France	Alpes-Mar.	2204.9
2021	Germany	Altmark	6983.6
2021	Italy	Ancona	11588.2
2021	Germany	Anhalt-Bitterfeld-Witt.	13390.3
2021	Belgium	Antwerp	2853.2
2021	Italy	Aosta	7959
2021	Spain	Araba/Alava	6492.1
2021	France	Ardèche	-4565.5
2021	France	Ardennes	9213.4
2021	Italy	Arezzo	5013.2
2021	France	Ariège	1364
2021	Germany	Arnsberg	2403.3
2021	Italy	Ascoli, Piceno, Fermo	10427.8
2021	Italy	Asti	10974.9
2021	Spain	Asturias	3554.5
2021	France	Aube	-1632.5
2021	France	Aude	4987.3
2021	Germany	Augsburg	5011.5
2021	Poland	Auschwitz	21355.3
2021	Austria	Austria	4939.3
2021	Italy	Avellino	5426.5
2021	France	Aveyron	1374.2
2021	Spain	Avila	-2652.8
2021	Spain	Badajoz	5816.8
2021	Spain	Balearic Is.	1639.7
2021	Slovakia	Banska Bystrica	35430.8
2021	Spain	Barcelona	3083.2
2021	France	Bas-Rhin	3485.2
2021	Germany	Bavarian Lower Main	-1169.6
2021	Germany	Bavarian Oberland	4963.9
2021	France	Bches-du-Rhône	8402.6
2021	United Kingdom	Bedfordsh., Hertfordsh.	4263.9
2021	France	Belfort	6402.9
2021	Belgium	Belgium	2548
2021	Italy	Belluno	6206.4
2021	Italy	Benevento	7054
2021	Italy	Bergamo	1941.6
2021	United Kingdom	Berksh., Buckinghamsh., Oxfordsh.	3046.2
2021	Germany	Berlin	2684.8
2021	Poland	Bialski	38873
2021	Poland	Bialystok	24312.4
2021	Germany	Bielefeld	3629.4
2021	Italy	Biella, Vercelli	9406.2
2021	Poland	Bielski	25948
2021	Spain	Biscay	737
2021	Germany	Black Forest-Baar-Heuberg	265.6
2021	Sweden	Blekinge	-14324.4
2021	Germany	Bochum/Hagen	5881.9
2021	Italy	Bologna	5131.8
2021	Germany	Bonn	2313.9
2021	Denmark	Bornholm	-20755.1
2021	Italy	Bozen	7477.4
2021	Slovakia	Bratislava	17450.8
2021	Germany	Braunschweig	6708.9
2021	Germany	Bremen	2705.2
2021	Germany	Bremen Hinterland	-433.6
2021	Germany	Bremerhaven	1919.7
2021	Italy	Brescia	10176.4
2021	Italy	Brindisi	-2827.1
2021	Belgium	Brussels	6801.3
2021	Hungary	Budapest	23150.3
2021	Austria	Burgenland	7024.5
2021	Spain	Burgos	-168
2021	Poland	Bydgoszcz-Torun	23862.1
2021	Denmark	Byen Kobenhavn	-1536.2
2021	Poland	Bytom	26432.5
2021	Lettonia	C. & W. Lithuania	27027.2
2021	Czechia	C. Bohemia	18212.4
2021	Switzerland	C. Switzerland	6381.6
2021	Hungary	C. Transdanubia	27250.7
2021	Spain	Cáceres	6834.1
2021	Spain	Cadiz	7704.5
2021	Italy	Caltanissetta	2743.2
2021	France	Calvados	3736.7
2021	Italy	Campobasso	12675.8
2021	Spain	Cantabria	-1269.6
2021	France	Cantal	7990.1
2021	Lettonia	Capital	23526.6
2021	Austria	Carinthia	3381.2
2021	Italy	Caserta	7973.2
2021	Spain	Castellon	11180.1
2021	Italy	Catania	5551.6
2021	Italy	Catanzaro, Crotone, V.V.	4555.3
2021	Portugal	Centre	5829.6
2021	Spain	Ceuta	19121.3
2021	France	Charente	4.8
2021	France	Charente-Mar.	2145.7
2021	Poland	Chelm, Z.	31222.6
2021	France	Cher	-936.7
2021	United Kingdom	Cheshire	5379.1
2021	Italy	Chieti	2414.9
2021	Poland	Chojnicki	26489.1
2021	Poland	Ciechanowski	27408.4
2021	Germany	Cologne	2150.6
2021	Italy	Como, Lecco	9930.2
2021	Spain	Cordoba	3058.9
2021	United Kingdom	Cornwall and Scilly Is.	3098.2
2021	France	Corrèze	6191.2
2021	France	Corse	2231
2021	Italy	Cosenza	11471.3
2021	France	Côte-d’Or	239.8
2021	France	Côtes-d'Armor	2063.2
2021	Poland	Cracow	13063.6
2021	Italy	Cremona	5277.9
2021	France	Creuse	6706.5
2021	Spain	Cuenca	-7142.5
2021	United Kingdom	Cumbria	10409.6
2021	Italy	Cuneo	2322.4
2021	Czechia	Czechia	20290.3
2021	Poland	Czestochowa	18815.7
2021	Sweden	Dalarna	-4458.3
2021	Germany	Danube-Forest	8427.7
2021	Germany	Danube-Iller (BW)	4123.4
2021	Germany	Danube-Iller (BY)	12195.3
2021	Denmark	Denmark	3225.9
2021	United Kingdom	Derbysh., Nottinghamsh.	4000.7
2021	France	Deux-Sèvres	-1714.2
2021	United Kingdom	Devon	-4885.2
2021	France	Dordogne	6646.6
2021	United Kingdom	Dorset and Somerset	1398.6
2021	Germany	Dortmund	6109
2021	France	Doubs	-257.3
2021	Netherlands	Drenthe	10678.3
2021	France	Drôme	4886
2021	Germany	Duisburg/Essen	4820.7
2021	Germany	Dusseldorf	2074.8
2021	United Kingdom	E. Anglia	1379.1
2021	Belgium	E. Flanders	246.4
2021	Germany	E. Frisia	-894.8
2021	Germany	E. Hessen	9294.1
2021	Germany	E. Schleswig-Holstein	3886.8
2021	Slovenia	E. Slovenia	10363.4
2021	Switzerland	E. Switzerland	5816.2
2021	Germany	E. Thuringia	14011.7
2021	Germany	E. Up. Franconia	9256.4
2021	United Kingdom	E. Wales	4275.4
2021	Germany	E. Württemberg	4952.3
2021	United Kingdom	E. Yorksh. and N. Lincolnsh.	4835.3
2021	Poland	Elblaski	16300.8
2021	Poland	Elcki	17883.2
2021	Germany	Emscher-Lippe	10768.4
2021	Germany	Emsland	5556.1
2021	Italy	Enna	411.3
2021	Switzerland	Espace Mittelland	1980.8
2021	United Kingdom	Essex	1464.7
2021	France	Essonne	9355.8
2021	Estonia	Estonia	15652.2
2021	France	Eure	5807
2021	France	Eure-et-Loir	-2183.1
2021	Italy	F.C., Rimini	6654.8
2021	Italy	Ferrara	3346.5
2021	France	Finistère	2246.7
2021	Finland	Finland	2386.2
2021	Italy	Firenze, Prato	11436.9
2021	Belgium	Flem. Brabant	-1986
2021	Netherlands	Flevoland	13370.8
2021	Italy	Foggia, Bari, B.A.T.	13146.9
2021	France	France	3328.5
2021	Germany	Franconia	4297
2021	Netherlands	Friesland	6144.1
2021	Italy	Frosinone	8109.7
2021	Denmark	Fyn	3632
2021	France	Gard	1886.4
2021	Sweden	Gävleborg	145
2021	Poland	Gdansk	9088.7
2021	Netherlands	Gelderland	4233.4
2021	Italy	Genova	287.2
2021	Germany	Germany	4907.6
2021	France	Gers	5620.6
2021	Spain	Gipuzkoa	2164.4
2021	Spain	Girona	1111.7
2021	France	Gironde	31.3
2021	Poland	Gliwicki	21948.1
2021	United Kingdom	Gloucestersh., Wiltsh., Bristol	-665.4
2021	Italy	Gorizia	12499.8
2021	Poland	Gorzowski	22569.9
2021	Sweden	Gotland	-5640.7
2021	Germany	Göttingen	-1089.8
2021	United Kingdom	Gr. Manchester	7446
2021	Spain	Granada	8485.5
2021	Netherlands	Groningen	267.8
2021	Italy	Grosseto	8487.5
2021	Poland	Grudzindzki	27333.4
2021	Spain	Guadalajara	5194
2021	Belgium	Hainaut	8498.3
2021	Sweden	Halland	160.6
2021	Germany	Halle/Saale	19204.8
2021	Germany	Hamburg	4319.6
2021	Germany	Hamburg-S. Hinterland	4360.3
2021	United Kingdom	Hampshire and Isle of Wight	2960.9
2021	Germany	Hannover	3307.1
2021	France	Haute-Saône	5603.9
2021	Germany	Havelland-Fläming	6178.1
2021	Finland	Helsinski	5872.9
2021	France	Hérault	4512.8
2021	United Kingdom	Herefordsh., Worcestersh., Warwicks.	3846.1
2021	Germany	High Rh.-Lake Constance	1108.9
2021	Germany	Hildesheim	2107.5
2021	Czechia	Hradec Kralove	22844.1
2021	France	Hte-Garonne	-2665.9
2021	France	Hte-Loire	4287.1
2021	France	Hte-Marne	7209.7
2021	France	Htes-Alpes	1048.8
2021	France	Hte-Savoie	2752.1
2021	France	Htes-Pyrénées	4756.6
2021	France	Hte-Vienne	2004.5
2021	France	Ht-Rhin	3892.7
2021	France	Hts-de-Seine	1445.1
2021	Spain	Huelva	3525.4
2021	Spain	Huesca	4753.3
2021	Hungary	Hungary	25253.5
2021	Iceland	Iceland	836.9
2021	France	Ille-et-Vilaine	-273.6
2021	Italy	Imperia	15145.4
2021	France	Indre	8769.2
2021	France	Indre-et-Loire	3598
2021	Germany	Ingolstadt	-319.6
2021	United Kingdom	Inner London E.	12991.6
2021	United Kingdom	Inner London W.	2801.3
2021	Norway	Innlandet	-5969.6
2021	Poland	Inowroclaw	19034.2
2021	Ireland	Ireland	5981.9
2021	France	Isère	1930.3
2021	Italy	Isernia	5846.8
2021	Italy	Italy	6542.1
2021	Spain	Jaen	5071.9
2021	Sweden	Jämtland	-8567.1
2021	Poland	Jeleniogorski	14915.8
2021	Sweden	Jönköping	1230
2021	France	Jura	7905.4
2021	Poland	Kaliska	16072.7
2021	Sweden	Kalmar	-8641.3
2021	Czechia	Karlovy Vary	29097.5
2021	Poland	Katowice	21921.3
2021	United Kingdom	Kent	9180.1
2021	Poland	Kielecki	23725.5
2021	Denmark	Kobenhavns omegn	4815.2
2021	Poland	Koninski	22694.6
2021	Slovakia	Kosice	43923.5
2021	Poland	Koszalinski	30260.2
2021	Poland	Krakow (city)	19279
2021	Sweden	Kronoberg	3480.9
2021	Poland	Krosno	24034.7
2021	Spain	La Rioja	2820.8
2021	Germany	Lake Constance	206.4
2021	Switzerland	Lake Geneva region	1853.2
2021	United Kingdom	Lancashire	5920.8
2021	France	Landes	-2126.5
2021	Germany	Landshut	5260.5
2021	Italy	L'Aquila	5306
2021	Italy	Latina	966.3
2021	Latvia	Latvia	27183.3
2021	Italy	Lecce	6793.4
2021	Poland	Legnica-Glogow	18093.9
2021	United Kingdom	Leicestersh., Rutland, North.	6849.3
2021	Spain	León	2486.9
2021	Poland	Leszcynski	20357.4
2021	Lettonia	Lettonia	25860.3
2021	Czechia	Liberec	22539.4
2021	Belgium	Liège	1799.8
2021	Belgium	Limburg	1879.8
2021	Netherlands	Limburg	8912.4
2021	United Kingdom	Lincolnshire	3125.5
2021	Portugal	Lisbon Met.	9322.3
2021	Italy	Livorno	1306.1
2021	Spain	Lleida	4362.7
2021	Poland	Lodz	18326
2021	Poland	Lodz (city)	22366.4
2021	France	Loire	3710.8
2021	France	Loire-Atl.	4046.3
2021	France	Loiret	-3208.9
2021	France	Loir-et-Cher	-2621.6
2021	Poland	Lomzynski	27042.3
2021	France	Lot	-1481.1
2021	France	Lot-et-Garonne	1423.8
2021	Austria	Low. Austria	8104.2
2021	Germany	Lower Neckar	-2669.3
2021	France	Lozère	8325
2021	Poland	Lublin	33798.5
2021	Italy	Lucca	6147.5
2021	Spain	Lugo	6873.1
2021	Germany	Lüneburg	5833.5
2021	Germany	Lusatia-Spree Forest	17730.6
2021	Luxembourg	Luxembourg	3740.6
2021	Belgium	Luxembourg (B.)	1700.3
2021	Germany	M. Franconia	5034.4
2021	Germany	M. Hessen	4202.8
2021	Germany	M. Mecklenburg/Rostock	8437.6
2021	Germany	M. Rhine-Westerwald	3206.5
2021	Germany	M. Schleswig-Holstein	3723.6
2021	Germany	M. Thuringia	15361.9
2021	Germany	M. Upper Rhine	6444.4
2021	Italy	Macerata	10180.4
2021	Spain	Madrid	1934.2
2021	Germany	Magdeburg	7290
2021	France	Maine-et-Loire	2000.7
2021	Germany	Main-Rhön	7530.1
2021	Spain	Malaga	6197.5
2021	France	Manche	8705.3
2021	Italy	Mantova	5144
2021	France	Marne	4776.6
2021	Italy	Massa-Carrara	10042.5
2021	Italy	Matera	-1293.6
2021	France	Mayenne	6880.2
2021	Germany	Mecklenburg Lake D.	612
2021	Spain	Melilla	1859.1
2021	United Kingdom	Merseyside	11372.2
2021	Italy	Messina	10934.9
2021	France	Meuse	14364.1
2021	Italy	Milan	4380.9
2021	Italy	Modena	5447.8
2021	Czechia	Moravia-Silesia	21354.6
2021	France	Morbihan	4422
2021	Norway	More, Romsdal	3079.1
2021	France	Moselle	3422.6
2021	France	Mthe-et-Moselle	5104.1
2021	Germany	Munich	4904.1
2021	Germany	Münster	4231.7
2021	Spain	Murcia	1939.2
2021	Finland	N & E. Finland	126.6
2021	Germany	N. Black Forest	1247.1
2021	Netherlands	N. Brabant	7149.1
2021	Hungary	N. Great Plain	25723.4
2021	Germany	N. Hessen	1912.6
2021	Netherlands	N. Holland	7091
2021	Hungary	N. Hungary	30319.7
2021	United Kingdom	N. Ireland	7849.9
2021	Norway	N. Norway	1524.3
2021	Germany	N. Schleswig-Holstein	3412.2
2021	Germany	N. Thuringia	8407
2021	Germany	N. Up. Palatinate	12038.1
2021	United Kingdom	N. Yorkshire	1110.8
2021	Belgium	Namur	1846.3
2021	Italy	Naples	8304.1
2021	Spain	Navarre	3484.1
2021	Germany	Neckar-Alb	4517.6
2021	Netherlands	Netherlands	7263.2
2021	France	Nièvre	-6226.8
2021	Slovakia	Nitra	31527.9
2021	France	Nord	7749.4
2021	Denmark	Nordjylland	9937.3
2021	Denmark	Nordsjælland	5655.4
2021	Sweden	Norrbotten	-1570.4
2021	Portugal	North	1575.4
2021	United Kingdom	Northumb., Tyne & Wear	5033.8
2021	Norway	Norway	1324.3
2021	Italy	Novara, V.C.O.	3024.3
2021	Poland	Nowosadecki	22765.4
2021	Poland	Nowotarski	18423.9
2021	Switzerland	NW. Switzerland	1143.4
2021	Poland	Nysa	25672.4
2021	Germany	Oderland-Spree	3649.6
2021	France	Oise	2232.8
2021	Germany	Oldenburg	2031
2021	Czechia	Olomouc	17367.8
2021	Poland	Olsztyn	19747.8
2021	Poland	Opole	14113.3
2021	Sweden	Örebro	2076.9
2021	France	Orne	8470.2
2021	Norway	Oslo, Viken	3622.9
2021	Germany	Osnabrück	2275.4
2021	Sweden	Östergötland	1312.2
2021	Denmark	Østjylland	-2332.4
2021	Poland	Ostrolecki	16321.9
2021	Denmark	Ostsjælland	2909.5
2021	Spain	Ourense	4757
2021	United Kingdom	Out. London W. & NW.	9676.4
2021	United Kingdom	Outer London E. and NE.	11136.5
2021	United Kingdom	Outer London S.	7890
2021	Netherlands	Overijssel	11021.9
2021	Germany	Paderborn	-4294.7
2021	Italy	Padova	3687.2
2021	Spain	Palencia	4803.7
2021	Italy	Palermo	8902.2
2021	Czechia	Pardubice	25525.6
2021	France	Paris	1777.3
2021	Italy	Parma	6368.5
2021	France	Pas-de-Calais	4390.6
2021	Italy	Pavia	6452.1
2021	Italy	Perugia	10285.8
2021	Italy	Pesaro, Urbino	4469.4
2021	Italy	Pescara	8945.5
2021	Hungary	Pest	19380.2
2021	Italy	Piacenza	2632.2
2021	Poland	Pilski	12781.8
2021	Poland	Piotrkowski	19832.4
2021	Italy	Pisa	3203.8
2021	Italy	Pistoia	5070.9
2021	Poland	Plock	23298.6
2021	Czechia	Plzen	20926.6
2021	Poland	Poland	21467.5
2021	Spain	Pontevedra	-3014.3
2021	Italy	Pordenone	6974.2
2021	Portugal	Portugal	5579.5
2021	Italy	Potenza	1264.3
2021	Poland	Poznan (city)	14706.9
2021	Poland	Poznanski	16558.6
2021	Czechia	Prague	14606.5
2021	Slovakia	Presov	44789.2
2021	Germany	Prignitz-Oberhavel	6156.5
2021	Poland	Przemyski	24415.4
2021	Poland	Pulawski	30771.7
2021	France	Puy-de-Dôme	-402.1
2021	France	Pyrénées-Atl.	-1184.3
2021	France	Pyrénées-Or.	2155.5
2021	Italy	R. di Calabria	5292.8
2021	Italy	R. nell'Emilia	9420.8
2021	Poland	Radomski	20264
2021	Italy	Ragusa	5667.6
2021	Italy	Ravenna	8227.5
2021	Spain	Real city	3390
2021	Germany	Regensburg	9506.9
2021	Germany	Rh. Hessen-Nahe	1111.3
2021	Germany	Rh. Palatinate	2211.2
2021	Germany	Rhine-Main	6024.7
2021	France	Rhône	-836
2021	Italy	Rieti	-876.2
2021	Italy	Rome	2686.3
2021	Italy	Rovigo	11253.1
2021	Poland	Rybnicki	29982.2
2021	Poland	Rzeszowski	26950.9
2021	Czechia	S. Bohemia	21475.3
2021	Finland	S. Finland	-135.4
2021	Hungary	S. Great Plain	27650
2021	Germany	S. Heath	3393
2021	Netherlands	S. Holland	8618.2
2021	Czechia	S. Moravia	20073.7
2021	Germany	S. Saxony	15391
2021	Germany	S. Schleswig-Holstein	2784.6
2021	Germany	S. Thuringia	14488.7
2021	Hungary	S. Transdanubia	22136.3
2021	Germany	S. Upper Rhine	1561
2021	United Kingdom	S. Yorkshire	6964
2021	Germany	Saar	4253.9
2021	Spain	Salamanca	-5254.4
2021	Italy	Salerno	6089.4
2021	Austria	Salzburg	8590.9
2021	Poland	Sandomierz-J.	19906.8
2021	France	Saône-et-Loire	-1304.7
2021	France	Sarthe	4390.6
2021	Italy	Sassari, O.T.	4491.7
2021	France	Savoie	-4241.6
2021	Italy	Savona	11450.2
2021	United Kingdom	Scotland	6866.8
2021	Germany	SE. Up. Bavaria	6599.4
2021	Poland	Secular	24352.5
2021	Spain	Segovia	75
2021	France	Seine-et-Marne	7051
2021	France	Seine-Mar.	475.9
2021	France	Seine-St-Denis	14010.1
2021	Spain	Sevilla	3367
2021	United Kingdom	Shropsh., Staffordsh.	2962.6
2021	Poland	Siedlecki	27100.5
2021	Germany	Siegen	3383.2
2021	Italy	Siena	7568.4
2021	Poland	Sieradzki	15406.1
2021	Italy	Siracusa	16242.6
2021	Sweden	Skane	-527.5
2021	Poland	Skierniewicki	23743.7
2021	Slovakia	Slovakia	33630.2
2021	Slovenia	Slovenia	6846.9
2021	Poland	Slupsk	14371.7
2021	Sweden	Södermanland	3810.7
2021	France	Somme	1510.5
2021	Italy	Sondrio	6692.5
2021	Spain	Soria	9107.5
2021	Poland	Sosnowiecki	20766.7
2021	Spain	Spain	3566.9
2021	Italy	Spice	12270.5
2021	Germany	Starkenburg	1245.7
2021	Poland	Starogard	31168.6
2021	Sweden	Stockholm	-2137.1
2021	Germany	Stuttgart	3163.2
2021	Austria	Styria	4562.7
2021	United Kingdom	Surrey, E. & W. Sussex	2918.7
2021	Poland	Suwalki	32345.9
2021	Italy	SW. Sardine	3634
2021	Germany	SW. Schleswig-Holstein	6491.3
2021	Sweden	Sweden	87.4
2021	Switzerland	Switzerland	3337.4
2021	Denmark	Sydjylland	2201.9
2021	Poland	Szczecin	22816.6
2021	Poland	Szczecin (city)	19961.9
2021	Poland	Szczecinek-P.	21980.3
2021	Italy	Taranto	10954.4
2021	France	Tarn	-455
2021	France	Tarn-et-Garonne	10168.5
2021	Poland	Tarnobrzeski	31364.8
2021	Poland	Tarnowski	23543.7
2021	Spain	Tarragona	5885.3
2021	United Kingdom	Tees Valley, Durham	5563.8
2021	Italy	Teramo	2289.3
2021	Italy	Terni	2937.9
2021	Spain	Teruel	4943.1
2021	Switzerland	Ticino	1365.3
2021	Spain	Toledo	8385.9
2021	Italy	Trapani	12167.8
2021	Slovakia	Trencín	32937.1
2021	Italy	Trento	5213.3
2021	Italy	Treviso	7262
2021	Poland	Tricity	11858.3
2021	Germany	Trier	-1451.1
2021	Italy	Trieste	8569.3
2021	Slovakia	Trnava	31692.8
2021	Norway	Trondelag	-3157.2
2021	Italy	Turin	7038.9
2021	Austria	Tyrol	-303.2
2021	Poland	Tyski	17939
2021	Germany	Uckermark-Barnim	6717.2
2021	Italy	Udine	15861.9
2021	United Kingdom	United Kingdom	5065.1
2021	Austria	Up. Austria	2564.3
2021	Germany	Up. Elbe Valley	7828.7
2021	Germany	Up. Lusatia-Lower Silesia	10617.6
2021	Sweden	Uppsala	5226
2021	Czechia	Usti nad Labem	22112.2
2021	Netherlands	Utrecht	3106.9
2021	France	Val-de-Marne	270.9
2021	France	Val-d'Oise	8441.8
2021	Spain	Valencia	3190.3
2021	Spain	Valladolid	3000.6
2021	France	Var	8007.2
2021	Italy	Varese	7918.4
2021	Sweden	Värmland	4192.7
2021	Sweden	Västerbotten	6115.3
2021	Sweden	Västernorrland	-498
2021	Sweden	Västmanland	2198
2021	Sweden	Västra Götaland	2166
2021	France	Vaucluse	-1262.4
2021	France	Vendée	2812.2
2021	Italy	Venezia	6124.5
2021	Italy	Verona	3016.4
2021	Denmark	Vest- og Sydsjælland	6940.3
2021	Norway	Vestfold, Telemark	2426.9
2021	Denmark	Vestjylland	7595
2021	Italy	Vicenza	6370
2021	Austria	Vienna	5872.1
2021	France	Vienne	2459.2
2021	Italy	Viterbo	3256.8
2021	Austria	Vorarlberg	3453.1
2021	Germany	Vorpommern	3280.4
2021	France	Vosges	11313.8
2021	Czechia	Vysocina	19487.7
2021	Finland	W. Finland	2122
2021	Belgium	W. Flanders	-57
2021	Germany	W. M. Franconia	7859.8
2021	Germany	W. Mecklenburg	15467.3
2021	United Kingdom	W. Midlands	11247.3
2021	Germany	W. Palatinate	2038.5
2021	Germany	W. Saxony	5282.5
2021	Hungary	W. Transdanubia	27423
2021	Germany	W. U. Franconia	4390.3
2021	United Kingdom	W. Wales, The Valleys	328.2
2021	United Kingdom	W. Yorkshire	4301.4
2021	Slovenia	W.Slovenia	2548.1
2021	Poland	Walbrzych	22097.9
2021	Belgium	Walloon Brabant	461.9
2021	Poland	Warsaw (city)	22066.4
2021	Poland	Warsaw E.	18664.3
2021	Poland	Warsaw W.	8139.2
2021	Poland	Wroclaw	16141.6
2021	Poland	Wroclaw (city)	19480
2021	Poland	Wroclawski	29817.6
2021	Germany	Würzburg	9609.3
2021	France	Yonne	-989.3
2021	France	Yvelines	4729.9
2021	Spain	Zamora	2052.1
2021	Spain	Zaragossa	8077.2
2021	Netherlands	Zeeland	8690.2
2021	Poland	Zielonogorski	21338.5
2021	Slovakia	Zilina	30622.2
2021	Czechia	Zlin	20097.2
2021	Switzerland	Zurich	5887.8
2021	Poland	Zyrardowski	24226.2

## Sheet: Fig. 3
Sex	Country	Region	ASYLL
Females	Austria	Austria	8373.5
Females	Austria	Burgenland	8862.3
Females	Austria	Carinthia	4206.3
Females	Austria	Low. Austria	10512
Females	Austria	Salzburg	15505.5
Females	Austria	Styria	8708
Females	Austria	Tyrol	3049.4
Females	Austria	Up. Austria	6122.6
Females	Austria	Vienna	8636.6
Females	Austria	Vorarlberg	9563.7
Females	Belgium	Liège	12032.8
Females	Belgium	Antwerp	5531.4
Females	Belgium	Belgium	8985.9
Females	Belgium	Brussels	20615.8
Females	Belgium	E. Flanders	4177.3
Females	Belgium	Flem. Brabant	2088.3
Females	Belgium	Hainaut	19107.6
Females	Belgium	Limburg	8463.9
Females	Belgium	Luxembourg (B.)	6941.8
Females	Belgium	Namur	3594.5
Females	Belgium	W. Flanders	5359.2
Females	Belgium	Walloon Brabant	3681.7
Females	Czechia	C. Bohemia	28084.8
Females	Czechia	Czechia	28577.8
Females	Czechia	Hradec Kralove	28113.3
Females	Czechia	Karlovy Vary	43972.9
Females	Czechia	Liberec	25983.5
Females	Czechia	Moravia-Silesia	31319.9
Females	Czechia	Olomouc	25755.8
Females	Czechia	Pardubice	35353.8
Females	Czechia	Plzen	27644.9
Females	Czechia	Prague	19709
Females	Czechia	S. Bohemia	27669.8
Females	Czechia	S. Moravia	29857.6
Females	Czechia	Usti nad Labem	29019.5
Females	Czechia	Vysocina	25330.5
Females	Czechia	Zlin	35009
Females	Denmark	Bornholm	-30936.3
Females	Denmark	Ostsjælland	-1376.4
Females	Denmark	Nordsjælland	3221.2
Females	Denmark	Vest- og Sydsjælland	9503.1
Females	Denmark	Byen Kobenhavn	-1443.5
Females	Denmark	Denmark	3622.8
Females	Denmark	Fyn	4684.3
Females	Denmark	Kobenhavns omegn	7950.2
Females	Denmark	Nordjylland	12422.3
Females	Denmark	Sydjylland	2315.2
Females	Denmark	Vestjylland	9104.8
Females	Denmark	Østjylland	-4030.5
Females	Estonia	Estonia	17116.1
Females	Finland	Finland	2746.6
Females	Finland	Helsinski	7792.5
Females	Finland	N & E. Finland	-631.2
Females	Finland	S. Finland	826.5
Females	Finland	W. Finland	1277.5
Females	France	Ardèche	694.6
Females	France	Rhône	2692.7
Females	France	Côte-d’Or	4046.1
Females	France	Ariège	2537.1
Females	France	Corrèze	-6789.7
Females	France	Saône-et-Loire	1788.8
Females	France	Bches-du-Rhône	13023.2
Females	France	Pyrénées-Or.	-303.3
Females	France	Finistère	6959.5
Females	France	Drôme	4638.4
Females	France	Côtes-d'Armor	6182.1
Females	France	Pyrénées-Atl.	342.7
Females	France	Haute-Saône	20367.1
Females	France	Isère	5256.4
Females	France	Ain	2035.2
Females	France	Aisne	3359
Females	France	Allier	8956.8
Females	France	Puy-de-Dôme	-596.7
Females	France	Htes-Pyrénées	6528.3
Females	France	Lozère	-97
Females	France	Nièvre	-7439.1
Females	France	Alpes-de-Hte-Pce	8846.9
Females	France	Alpes-Mar.	2353.1
Females	France	Ardennes	17491.5
Females	France	Aube	-636.8
Females	France	Aude	5083.3
Females	France	Aveyron	6.7
Females	France	Bas-Rhin	10321
Females	France	Belfort	13064.7
Females	France	Calvados	6278.9
Females	France	Cantal	3222.5
Females	France	Charente	-3679.6
Females	France	Charente-Mar.	-1380.6
Females	France	Cher	3148.3
Females	France	Corse	-1414.8
Females	France	Creuse	21702.3
Females	France	Dordogne	12975.9
Females	France	Doubs	-2504.1
Females	France	Essonne	17286.8
Females	France	Eure	8184.3
Females	France	Eure-et-Loir	407.2
Females	France	France	5997.1
Females	France	Gard	3423.6
Females	France	Gers	8744.7
Females	France	Gironde	-2079.4
Females	France	Ht-Rhin	12690
Females	France	Hte-Garonne	-4546.7
Females	France	Hte-Loire	8799.5
Females	France	Hte-Marne	12347.1
Females	France	Hte-Savoie	12292.7
Females	France	Hte-Vienne	3249.8
Females	France	Htes-Alpes	4558.1
Females	France	Hts-de-Seine	4925.6
Females	France	Ille-et-Vilaine	1231.3
Females	France	Indre	5607.1
Females	France	Indre-et-Loire	4335.6
Females	France	Jura	15029.5
Females	France	Landes	-6985.8
Females	France	Loir-et-Cher	-975.9
Females	France	Loire	6826.6
Females	France	Loire-Atl.	3876.6
Females	France	Loiret	-6376.7
Females	France	Lot	1956.3
Females	France	Lot-et-Garonne	3979
Females	France	Maine-et-Loire	274.6
Females	France	Manche	8520
Females	France	Marne	9593.6
Females	France	Mayenne	8699.5
Females	France	Meuse	25150.8
Females	France	Morbihan	3805.3
Females	France	Moselle	4381.4
Females	France	Mthe-et-Moselle	12258.4
Females	France	Nord	11133.6
Females	France	Oise	7294.7
Females	France	Orne	11296.5
Females	France	Paris	9093.1
Females	France	Pas-de-Calais	8271.8
Females	France	Sarthe	8271.8
Females	France	Savoie	-4.5
Females	France	Seine-et-Marne	10804.8
Females	France	Seine-Mar.	2923.6
Females	France	Seine-St-Denis	28065.9
Females	France	Somme	7279.3
Females	France	Tarn	-6941
Females	France	Tarn-et-Garonne	17139.4
Females	France	Val-d'Oise	18395.5
Females	France	Val-de-Marne	6791.7
Females	France	Var	6131.6
Females	France	Vaucluse	-94.3
Females	France	Vienne	2917.2
Females	France	Vosges	26188.1
Females	France	Yonne	2008.2
Females	France	Yvelines	11527.2
Females	France	Vendée	1537.2
Females	France	Hérault	4149.8
Females	France	Deux-Sèvres	-2094
Females	Germany	Allgäu	8023
Females	Germany	Münster	4502.1
Females	Germany	Lüneburg	-293.8
Females	Germany	Göttingen	-5025.5
Females	Germany	Main-Rhön	7744.9
Females	Germany	Aachen	6161.6
Females	Germany	Würzburg	7400.7
Females	Germany	Havelland-Fläming	10085.7
Females	Germany	Osnabrück	3541.1
Females	Germany	Altmark	-1871.6
Females	Germany	Anhalt-Bitterfeld-Witt.	14897.7
Females	Germany	Arnsberg	2481.9
Females	Germany	Augsburg	8852.7
Females	Germany	Bavarian Lower Main	1849.6
Females	Germany	Bavarian Oberland	13540.8
Females	Germany	Berlin	4203.1
Females	Germany	Bielefeld	2803.4
Females	Germany	Black Forest-Baar-Heuberg	-3166.1
Females	Germany	Bochum/Hagen	5166.3
Females	Germany	Bonn	4620.6
Females	Germany	Braunschweig	4804
Females	Germany	Bremen	5727
Females	Germany	Bremen Hinterland	-3179.5
Females	Germany	Bremerhaven	6362.6
Females	Germany	Cologne	1793.3
Females	Germany	Danube-Forest	10512.5
Females	Germany	Danube-Iller (BW)	9584.1
Females	Germany	Danube-Iller (BY)	19398.4
Females	Germany	Dortmund	6260.7
Females	Germany	Duisburg/Essen	4248.4
Females	Germany	Dusseldorf	2078.6
Females	Germany	E. Frisia	-4452.3
Females	Germany	E. Hessen	17267
Females	Germany	E. Schleswig-Holstein	2391.3
Females	Germany	E. Thuringia	15429.8
Females	Germany	E. Up. Franconia	14950.6
Females	Germany	Emscher-Lippe	15675.2
Females	Germany	Emsland	8628.1
Females	Germany	Franconia	1185.8
Females	Germany	Germany	5644.7
Females	Germany	Halle/Saale	25357
Females	Germany	Hamburg	3723.2
Females	Germany	Hamburg-S. Hinterland	1768.2
Females	Germany	Hannover	2379.8
Females	Germany	High Rh.-Lake Constance	-263.2
Females	Germany	Hildesheim	5387.4
Females	Germany	Ingolstadt	-2421.5
Females	Germany	Lake Constance	318.8
Females	Germany	Landshut	10236.1
Females	Germany	Lower Neckar	-4513.6
Females	Germany	Lusatia-Spree Forest	23063
Females	Germany	M. Franconia	4331.7
Females	Germany	M. Hessen	5214.7
Females	Germany	M. Mecklenburg/Rostock	8740.9
Females	Germany	M. Rhine-Westerwald	3495.8
Females	Germany	M. Schleswig-Holstein	630.9
Females	Germany	M. Thuringia	16037.3
Females	Germany	M. Upper Rhine	5797.5
Females	Germany	Magdeburg	10228
Females	Germany	Mecklenburg Lake D.	-5742.8
Females	Germany	Munich	5015.4
Females	Germany	N. Black Forest	5218.7
Females	Germany	N. Hessen	3510.8
Females	Germany	N. Schleswig-Holstein	985.4
Females	Germany	N. Thuringia	6988.5
Females	Germany	N. Up. Palatinate	24012.2
Females	Germany	Neckar-Alb	1959.5
Females	Germany	Oderland-Spree	3386.1
Females	Germany	Oldenburg	1575.4
Females	Germany	Paderborn	-2898.4
Females	Germany	Prignitz-Oberhavel	2798.9
Females	Germany	Regensburg	13265.8
Females	Germany	Rh. Hessen-Nahe	-1344.7
Females	Germany	Rh. Palatinate	2078.1
Females	Germany	Rhine-Main	6169.3
Females	Germany	S. Heath	6154.5
Females	Germany	S. Saxony	20553.6
Females	Germany	S. Schleswig-Holstein	3840.7
Females	Germany	S. Thuringia	7239.7
Females	Germany	S. Upper Rhine	1195.2
Females	Germany	Saar	2512
Females	Germany	SE. Up. Bavaria	7647
Females	Germany	Siegen	6631.5
Females	Germany	Starkenburg	2522.5
Females	Germany	Stuttgart	3039.7
Females	Germany	SW. Schleswig-Holstein	532.1
Females	Germany	Trier	2232.4
Females	Germany	Uckermark-Barnim	8654.2
Females	Germany	Up. Elbe Valley	10059.2
Females	Germany	Up. Lusatia-Lower Silesia	13721.5
Females	Germany	Vorpommern	5210.8
Females	Germany	W. M. Franconia	12971.4
Females	Germany	W. Mecklenburg	30170.4
Females	Germany	W. Palatinate	10181.5
Females	Germany	W. Saxony	5403.7
Females	Germany	W. U. Franconia	3743.9
Females	Germany	E. Württemberg	4912.7
Females	Hungary	Budapest	31141.7
Females	Hungary	C. Transdanubia	34942.8
Females	Hungary	Hungary	32630
Females	Hungary	N. Great Plain	31529.1
Females	Hungary	N. Hungary	38943.9
Females	Hungary	Pest	25387.7
Females	Hungary	S. Great Plain	37005.1
Females	Hungary	S. Transdanubia	25892.1
Females	Hungary	W. Transdanubia	38207.7
Females	Iceland	Iceland	2255.3
Females	Ireland	Ireland	9219.5
Females	Italy	Agrigento	20593.3
Females	Italy	Alessandria	16134
Females	Italy	Ancona	17109
Females	Italy	Aosta	23868.6
Females	Italy	Arezzo	2974.5
Females	Italy	Ascoli, Piceno, Fermo	12970.5
Females	Italy	Asti	28318.8
Females	Italy	Avellino	16042.8
Females	Italy	Belluno	15902.9
Females	Italy	Benevento	8301.9
Females	Italy	Bergamo	26352.4
Females	Italy	Biella, Vercelli	21424.2
Females	Italy	Bologna	9162.3
Females	Italy	Bozen	17250
Females	Italy	Brescia	29286.8
Females	Italy	Brindisi	-7253.6
Females	Italy	Caltanissetta	-2799.1
Females	Italy	Campobasso	24865.8
Females	Italy	Caserta	9327
Females	Italy	Catania	7969.8
Females	Italy	Catanzaro, Crotone, V.V.	4056.9
Females	Italy	Chieti	817.2
Females	Italy	Como, Lecco	20726.2
Females	Italy	Cosenza	10460.6
Females	Italy	Cremona	32300.1
Females	Italy	Cuneo	8576.5
Females	Italy	Enna	5665
Females	Italy	F.C., Rimini	13817.1
Females	Italy	Ferrara	5164.4
Females	Italy	Firenze, Prato	17728.8
Females	Italy	Foggia, Bari, B.A.T.	23253.1
Females	Italy	Frosinone	9843.9
Females	Italy	Genova	11264.4
Females	Italy	Gorizia	15251.1
Females	Italy	Grosseto	4619.2
Females	Italy	Imperia	22283.5
Females	Italy	Isernia	8428
Females	Italy	Italy	12926.5
Females	Italy	L'Aquila	8161.7
Females	Italy	Latina	1955.1
Females	Italy	Lecce	7072.9
Females	Italy	Livorno	3860.3
Females	Italy	Lucca	11891.7
Females	Italy	Macerata	17288.2
Females	Italy	Mantova	21436.2
Females	Italy	Massa-Carrara	25777.8
Females	Italy	Matera	2163.2
Females	Italy	Messina	14822.9
Females	Italy	Milan	16150.1
Females	Italy	Modena	9227.8
Females	Italy	Naples	11253.1
Females	Italy	Novara, V.C.O.	12545.5
Females	Italy	Padova	7226.6
Females	Italy	Palermo	12215.7
Females	Italy	Parma	20714.1
Females	Italy	Pavia	26897.6
Females	Italy	Perugia	14206.7
Females	Italy	Pesaro, Urbino	18653.9
Females	Italy	Pescara	19303.3
Females	Italy	Piacenza	25669.9
Females	Italy	Pisa	6604
Females	Italy	Pistoia	12148
Females	Italy	Pordenone	13575.8
Females	Italy	Potenza	1873.2
Females	Italy	R. di Calabria	6063.5
Females	Italy	R. nell'Emilia	16664.7
Females	Italy	Ragusa	11504.5
Females	Italy	Ravenna	8443.6
Females	Italy	Rieti	3546.1
Females	Italy	Rome	2347.8
Females	Italy	Rovigo	18101.2
Females	Italy	Salerno	2834.2
Females	Italy	Sassari, O.T.	13507.7
Females	Italy	Savona	18142
Females	Italy	Siena	12334.7
Females	Italy	Siracusa	23440.5
Females	Italy	Sondrio	24309.3
Females	Italy	Spice	19644.8
Females	Italy	SW. Sardine	6190.5
Females	Italy	Taranto	11954.9
Females	Italy	Teramo	4032.2
Females	Italy	Terni	9121
Females	Italy	Trapani	10124.9
Females	Italy	Trento	15760.1
Females	Italy	Treviso	9731.8
Females	Italy	Trieste	9744.1
Females	Italy	Turin	16265
Females	Italy	Udine	25155.5
Females	Italy	Varese	19010.5
Females	Italy	Venezia	15551.5
Females	Italy	Verona	8146
Females	Italy	Vicenza	11615.1
Females	Italy	Viterbo	7555.7
Females	Latvia	Latvia	30908.2
Females	Lettonia	C. & W. Lithuania	39439.5
Females	Lettonia	Capital	31728.8
Females	Lettonia	Lettonia	36956.3
Females	Luxembourg	Luxembourg	7063.2
Females	Netherlands	Drenthe	8869.9
Females	Netherlands	Flevoland	20614.3
Females	Netherlands	Friesland	7071.7
Females	Netherlands	Gelderland	7840
Females	Netherlands	Groningen	-777
Females	Netherlands	Limburg	13964.6
Females	Netherlands	N. Brabant	12483.4
Females	Netherlands	N. Holland	10033
Females	Netherlands	Netherlands	11312.9
Females	Netherlands	Overijssel	13381.5
Females	Netherlands	S. Holland	15229.1
Females	Netherlands	Utrecht	7215.2
Females	Netherlands	Zeeland	9473.6
Females	Norway	Agder	2543.6
Females	Norway	Innlandet	-8347.3
Females	Norway	More, Romsdal	1985.5
Females	Norway	N. Norway	6662.2
Females	Norway	Norway	1980.5
Females	Norway	Oslo, Viken	4855.8
Females	Norway	Trondelag	-7694.2
Females	Norway	Vestfold, Telemark	4605.7
Females	Poland	Auschwitz	33771.1
Females	Poland	Bialski	54316.1
Females	Poland	Bialystok	28420.3
Females	Poland	Bielski	36684.7
Females	Poland	Bydgoszcz-Torun	29952.8
Females	Poland	Bytom	40744.9
Females	Poland	Chelm, Z.	43324.2
Females	Poland	Chojnicki	37414.2
Females	Poland	Ciechanowski	42240.8
Females	Poland	Cracow	21023.6
Females	Poland	Czestochowa	21841.4
Females	Poland	Elblaski	23299.1
Females	Poland	Elcki	28865.1
Females	Poland	Gdansk	15313.1
Females	Poland	Gliwicki	32472.4
Females	Poland	Gorzowski	33760.1
Females	Poland	Grudzindzki	35345.7
Females	Poland	Inowroclaw	26862.6
Females	Poland	Jeleniogorski	19029.9
Females	Poland	Kaliska	24566.3
Females	Poland	Katowice	32609.9
Females	Poland	Kielecki	37160.9
Females	Poland	Koninski	33829.9
Females	Poland	Koszalinski	36798.2
Females	Poland	Krakow (city)	31314.9
Females	Poland	Krosno	35503.4
Females	Poland	Legnica-Glogow	23476.4
Females	Poland	Leszcynski	32504.9
Females	Poland	Lodz	33844.1
Females	Poland	Lodz (city)	29286.2
Females	Poland	Lomzynski	43417.7
Females	Poland	Lublin	48206.5
Females	Poland	Nowosadecki	34646.6
Females	Poland	Nowotarski	32988.9
Females	Poland	Nysa	36286.5
Females	Poland	Olsztyn	23041.5
Females	Poland	Opole	23109.8
Females	Poland	Ostrolecki	34076.8
Females	Poland	Pilski	14110.2
Females	Poland	Piotrkowski	39453.1
Females	Poland	Plock	39998.4
Females	Poland	Poland	31127.6
Females	Poland	Poznan (city)	23657.4
Females	Poland	Poznanski	23305.3
Females	Poland	Przemyski	47878
Females	Poland	Pulawski	44228.7
Females	Poland	Radomski	28786.8
Females	Poland	Rybnicki	39228.9
Females	Poland	Rzeszowski	35548.9
Females	Poland	Sandomierz-J.	29068.6
Females	Poland	Secular	35226.4
Females	Poland	Siedlecki	42760.6
Females	Poland	Sieradzki	24247.9
Females	Poland	Skierniewicki	42975.4
Females	Poland	Slupsk	17783.5
Females	Poland	Sosnowiecki	29997.1
Females	Poland	Starogard	37893.8
Females	Poland	Suwalki	48482.9
Females	Poland	Szczecin	31421.4
Females	Poland	Szczecin (city)	26764.8
Females	Poland	Szczecinek-P.	25290.5
Females	Poland	Tarnobrzeski	45638.8
Females	Poland	Tarnowski	37548.6
Females	Poland	Tricity	13119.2
Females	Poland	Tyski	22363.4
Females	Poland	Walbrzych	29241.7
Females	Poland	Warsaw (city)	33292.3
Females	Poland	Warsaw E.	24914.3
Females	Poland	Warsaw W.	13586.1
Females	Poland	Wroclaw	26561.8
Females	Poland	Wroclaw (city)	23662.5
Females	Poland	Wroclawski	39323
Females	Poland	Zielonogorski	30648
Females	Poland	Zyrardowski	34755.3
Females	Portugal	Alentejo	9185.2
Females	Portugal	Algarve	22764.2
Females	Portugal	Centre	9491.6
Females	Portugal	Lisbon Met.	13601.1
Females	Portugal	North	7046.7
Females	Portugal	Portugal	10220.9
Females	Slovakia	Banska Bystrica	44346.5
Females	Slovakia	Trencín	46955.9
Females	Slovakia	Bratislava	20054.3
Females	Slovakia	Kosice	58073.4
Females	Slovakia	Nitra	32533
Females	Slovakia	Presov	57392.3
Females	Slovakia	Slovakia	41671.2
Females	Slovakia	Trnava	33372
Females	Slovakia	Zilina	37865.9
Females	Slovenia	E. Slovenia	19097.7
Females	Slovenia	Slovenia	12632.3
Females	Slovenia	W.Slovenia	4617.6
Females	Spain	León	12355.1
Females	Spain	A Coruna	889.5
Females	Spain	Almería	21322.9
Females	Spain	Cáceres	22359
Females	Spain	Albacete	19645.7
Females	Spain	Alicante	12688.2
Females	Spain	Araba/Alava	15426.4
Females	Spain	Asturias	9212
Females	Spain	Avila	11370.9
Females	Spain	Badajoz	11378.7
Females	Spain	Balearic Is.	3415.5
Females	Spain	Barcelona	15920
Females	Spain	Biscay	5708.5
Females	Spain	Burgos	7354
Females	Spain	Cadiz	10885.7
Females	Spain	Cantabria	5150.7
Females	Spain	Castellon	20950.8
Females	Spain	Ceuta	34408.1
Females	Spain	Cordoba	8873
Females	Spain	Cuenca	9195.7
Females	Spain	Gipuzkoa	4470.6
Females	Spain	Girona	8510.5
Females	Spain	Granada	18318.8
Females	Spain	Guadalajara	13970.6
Females	Spain	Huelva	9885.9
Females	Spain	Huesca	9620
Females	Spain	Jaen	12907.7
Females	Spain	La Rioja	11669
Females	Spain	Lleida	14171.1
Females	Spain	Lugo	15242.2
Females	Spain	Madrid	18496.8
Females	Spain	Malaga	10312.5
Females	Spain	Melilla	28835.3
Females	Spain	Murcia	2961.7
Females	Spain	Navarre	10962.9
Females	Spain	Ourense	11616
Females	Spain	Palencia	20462.2
Females	Spain	Pontevedra	-1504.4
Females	Spain	Real city	29906.6
Females	Spain	Salamanca	9999.1
Females	Spain	Segovia	14478.3
Females	Spain	Sevilla	7426
Females	Spain	Soria	26797.5
Females	Spain	Spain	12335.9
Females	Spain	Tarragona	14392.4
Females	Spain	Teruel	13802.6
Females	Spain	Toledo	27104.8
Females	Spain	Valencia	8157.1
Females	Spain	Valladolid	9992
Females	Spain	Zamora	10708.4
Females	Spain	Zaragossa	21040.6
Females	Sweden	Västernorrland	1380.7
Females	Sweden	Södermanland	11904.6
Females	Sweden	Västmanland	5532.9
Females	Sweden	Östergötland	4128.2
Females	Sweden	Jämtland	-3168.2
Females	Sweden	Gävleborg	-1021.9
Females	Sweden	Värmland	3721.7
Females	Sweden	Västerbotten	6315.2
Females	Sweden	Örebro	5683.2
Females	Sweden	Jönköping	1901.1
Females	Sweden	Blekinge	-17127.2
Females	Sweden	Dalarna	-8233.1
Females	Sweden	Gotland	-14429.9
Females	Sweden	Halland	-4321.9
Females	Sweden	Kalmar	-12377.4
Females	Sweden	Kronoberg	8861.2
Females	Sweden	Norrbotten	2843
Females	Sweden	Skane	1401.8
Females	Sweden	Stockholm	1150.5
Females	Sweden	Sweden	1808
Females	Sweden	Uppsala	8743.6
Females	Sweden	Västra Götaland	2772.5
Females	Switzerland	C. Switzerland	10921.5
Females	Switzerland	E. Switzerland	11615
Females	Switzerland	Espace Mittelland	5097.4
Females	Switzerland	Lake Geneva region	11243.3
Females	Switzerland	NW. Switzerland	1385.2
Females	Switzerland	Switzerland	8566.3
Females	Switzerland	Ticino	10922.5
Females	Switzerland	Zurich	12571.3
Females	United Kingdom	Bedfordsh., Hertfordsh.	11614.6
Females	United Kingdom	Berksh., Buckinghamsh., Oxfordsh.	7711.4
Females	United Kingdom	Cheshire	11375.4
Females	United Kingdom	Cornwall and Scilly Is.	1763.5
Females	United Kingdom	Cumbria	19362.1
Females	United Kingdom	Derbysh., Nottinghamsh.	5657.2
Females	United Kingdom	Devon	-6232.9
Females	United Kingdom	Dorset and Somerset	1464.9
Females	United Kingdom	E. Anglia	2268.7
Females	United Kingdom	E. Wales	14191.2
Females	United Kingdom	E. Yorksh. and N. Lincolnsh.	7126.3
Females	United Kingdom	Essex	886.6
Females	United Kingdom	Gloucestersh., Wiltsh., Bristol	443.4
Females	United Kingdom	Gr. Manchester	14284.1
Females	United Kingdom	Hampshire and Isle of Wight	6358.1
Females	United Kingdom	Herefordsh., Worcestersh., Warwicks.	10926.7
Females	United Kingdom	Inner London E.	26613.2
Females	United Kingdom	Inner London W.	11463
Females	United Kingdom	Kent	15466.5
Females	United Kingdom	Lancashire	12973
Females	United Kingdom	Leicestersh., Rutland, North.	13537.6
Females	United Kingdom	Lincolnshire	6507.6
Females	United Kingdom	Merseyside	21484.8
Females	United Kingdom	N. Ireland	13621.8
Females	United Kingdom	N. Yorkshire	2415.7
Females	United Kingdom	Northumb., Tyne & Wear	10312.7
Females	United Kingdom	Out. London W. & NW.	22710.5
Females	United Kingdom	Outer London E. and NE.	21432.5
Females	United Kingdom	Outer London S.	15281.7
Females	United Kingdom	S. Yorkshire	10902.9
Females	United Kingdom	Scotland	9047.3
Females	United Kingdom	Shropsh., Staffordsh.	4776.4
Females	United Kingdom	Surrey, E. & W. Sussex	3830.7
Females	United Kingdom	Tees Valley, Durham	15202.3
Females	United Kingdom	United Kingdom	9741.2
Females	United Kingdom	W. Midlands	19338.8
Females	United Kingdom	W. Wales, The Valleys	2408.4
Females	United Kingdom	W. Yorkshire	8856.2
Males	Austria	Austria	19592.8
Males	Austria	Burgenland	469.6
Males	Austria	Carinthia	14113.9
Males	Austria	Low. Austria	20929.6
Males	Austria	Salzburg	28285.9
Males	Austria	Styria	18869.7
Males	Austria	Tyrol	15776.7
Males	Austria	Up. Austria	22626
Males	Austria	Vienna	21833.9
Males	Austria	Vorarlberg	15158.7
Males	Belgium	Liège	34890
Males	Belgium	Antwerp	14019.7
Males	Belgium	Belgium	18304
Males	Belgium	Brussels	35076.2
Males	Belgium	E. Flanders	9723.4
Males	Belgium	Flem. Brabant	7374.5
Males	Belgium	Hainaut	27082.1
Males	Belgium	Limburg	20506.6
Males	Belgium	Luxembourg (B.)	8508.9
Males	Belgium	Namur	12099.4
Males	Belgium	W. Flanders	11598.4
Males	Belgium	Walloon Brabant	11297.7
Males	Czechia	C. Bohemia	39862.3
Males	Czechia	Czechia	43746.9
Males	Czechia	Hradec Kralove	49371
Males	Czechia	Karlovy Vary	59185.5
Males	Czechia	Liberec	45149.2
Males	Czechia	Moravia-Silesia	51064
Males	Czechia	Olomouc	42579.6
Males	Czechia	Pardubice	40214.2
Males	Czechia	Plzen	40343.2
Males	Czechia	Prague	37071.9
Males	Czechia	S. Bohemia	39542.2
Males	Czechia	S. Moravia	41242.2
Males	Czechia	Usti nad Labem	47038.3
Males	Czechia	Vysocina	36659.1
Males	Czechia	Zlin	49864.6
Males	Denmark	Ostsjælland	13549.8
Males	Denmark	Østjylland	-2392.6
Males	Denmark	Vest- og Sydsjælland	14305.7
Males	Denmark	Bornholm	-22650
Males	Denmark	Byen Kobenhavn	3272.6
Males	Denmark	Denmark	2328.7
Males	Denmark	Fyn	-8954.2
Males	Denmark	Kobenhavns omegn	11673.4
Males	Denmark	Nordsjælland	-1259.5
Males	Denmark	Nordjylland	-5897.7
Males	Denmark	Sydjylland	-521.8
Males	Denmark	Vestjylland	12702.7
Males	Estonia	Estonia	29009.5
Males	Finland	Finland	10418.3
Males	Finland	Helsinski	20131.2
Males	Finland	N & E. Finland	9121
Males	Finland	S. Finland	6293.7
Males	Finland	W. Finland	4140.4
Males	France	Lozère	8012.9
Males	France	Isère	13194
Males	France	Finistère	-387.3
Males	France	Htes-Pyrénées	6636
Males	France	Côte-d’Or	15419.7
Males	France	Ain	14306.8
Males	France	Aisne	22285.9
Males	France	Corrèze	11696.1
Males	France	Hérault	8877.4
Males	France	Pyrénées-Atl.	1989.9
Males	France	Saône-et-Loire	3809.1
Males	France	Côtes-d'Armor	10589.5
Males	France	Rhône	17504.4
Males	France	Ariège	-16478.6
Males	France	Haute-Saône	4938.7
Males	France	Puy-de-Dôme	6550.6
Males	France	Nièvre	3566.1
Males	France	Ardèche	15437.6
Males	France	Pyrénées-Or.	18323.1
Males	France	Bches-du-Rhône	27497.7
Males	France	Vendée	-1088.4
Males	France	Drôme	-2458.4
Males	France	Allier	11259.1
Males	France	Alpes-de-Hte-Pce	16157.8
Males	France	Alpes-Mar.	22075.6
Males	France	Ardennes	24411.4
Males	France	Aube	24027.2
Males	France	Aude	8634.1
Males	France	Aveyron	4054.7
Males	France	Bas-Rhin	8341.6
Males	France	Belfort	26323.9
Males	France	Calvados	9782.7
Males	France	Cantal	20456.2
Males	France	Charente	8279.8
Males	France	Charente-Mar.	-3288.3
Males	France	Cher	5647.5
Males	France	Corse	3442.4
Males	France	Creuse	-4940.9
Males	France	Dordogne	12893.9
Males	France	Doubs	16116.8
Males	France	Essonne	33535.2
Males	France	Eure	18174.9
Males	France	Eure-et-Loir	18344.7
Males	France	France	14233.8
Males	France	Gard	9521.5
Males	France	Gers	6057.6
Males	France	Gironde	288.5
Males	France	Ht-Rhin	33157.4
Males	France	Hte-Garonne	11144.8
Males	France	Hte-Loire	8806.1
Males	France	Hte-Marne	16142.3
Males	France	Hte-Savoie	4659.7
Males	France	Hte-Vienne	12275.9
Males	France	Htes-Alpes	6060.6
Males	France	Hts-de-Seine	24690.8
Males	France	Ille-et-Vilaine	5343.9
Males	France	Indre	7326.6
Males	France	Indre-et-Loire	13689.4
Males	France	Jura	775.3
Males	France	Landes	11047.2
Males	France	Loir-et-Cher	8687.6
Males	France	Loire	18829.2
Males	France	Loire-Atl.	5682
Males	France	Loiret	3154.4
Males	France	Lot	-6231.9
Males	France	Lot-et-Garonne	4927.7
Males	France	Maine-et-Loire	1248.4
Males	France	Manche	13574
Males	France	Marne	9520
Males	France	Mayenne	9018.9
Males	France	Meuse	23216.8
Males	France	Morbihan	912.8
Males	France	Moselle	13017.5
Males	France	Mthe-et-Moselle	28054.7
Males	France	Nord	19186.3
Males	France	Oise	19711.2
Males	France	Orne	22911.2
Males	France	Paris	28578.9
Males	France	Pas-de-Calais	11778.7
Males	France	Sarthe	11778.7
Males	France	Savoie	17877.6
Males	France	Seine-et-Marne	23774.1
Males	France	Seine-Mar.	4554.8
Males	France	Seine-St-Denis	49475.2
Males	France	Somme	17548.8
Males	France	Tarn	6562.8
Males	France	Tarn-et-Garonne	15118
Males	France	Val-d'Oise	38545.2
Males	France	Val-de-Marne	32129.9
Males	France	Var	4620.5
Males	France	Vaucluse	-2865.1
Males	France	Vienne	2996.3
Males	France	Vosges	19031
Males	France	Yonne	9201.2
Males	France	Yvelines	26578.6
Males	France	Deux-Sèvres	19620.9
Males	Germany	Main-Rhön	10367.6
Males	Germany	Havelland-Fläming	24938
Males	Germany	Göttingen	22617.4
Males	Germany	Allgäu	327.4
Males	Germany	Würzburg	16490.6
Males	Germany	Lüneburg	8555.9
Males	Germany	Münster	11876.9
Males	Germany	Aachen	9958.2
Males	Germany	Altmark	32255.5
Males	Germany	Anhalt-Bitterfeld-Witt.	25576.5
Males	Germany	Arnsberg	8706.8
Males	Germany	Augsburg	12789.2
Males	Germany	Bavarian Lower Main	6006.5
Males	Germany	Bavarian Oberland	3874
Males	Germany	Osnabrück	14233
Males	Germany	Berlin	11977.4
Males	Germany	Bielefeld	10099.8
Males	Germany	Black Forest-Baar-Heuberg	6043.2
Males	Germany	Bochum/Hagen	9339.1
Males	Germany	Bonn	10127.1
Males	Germany	Braunschweig	4859
Males	Germany	Bremen	19225.9
Males	Germany	Bremen Hinterland	9737.8
Males	Germany	Bremerhaven	10606.5
Males	Germany	Cologne	843.2
Males	Germany	Danube-Forest	20139.5
Males	Germany	Danube-Iller (BW)	3866.8
Males	Germany	Danube-Iller (BY)	18845.4
Males	Germany	Dortmund	13533.7
Males	Germany	Duisburg/Essen	7961.1
Males	Germany	Dusseldorf	5252.7
Males	Germany	E. Frisia	5076.8
Males	Germany	E. Hessen	19421.4
Males	Germany	E. Schleswig-Holstein	-3559.6
Males	Germany	E. Thuringia	14894.5
Males	Germany	E. Up. Franconia	20662.1
Males	Germany	Emscher-Lippe	13087.2
Males	Germany	Emsland	12033.3
Males	Germany	Franconia	15151.2
Males	Germany	Germany	12041.9
Males	Germany	Halle/Saale	23575.3
Males	Germany	Hamburg	5526.1
Males	Germany	Hamburg-S. Hinterland	10578.4
Males	Germany	Hannover	11132.4
Males	Germany	High Rh.-Lake Constance	8923.4
Males	Germany	Hildesheim	10003.5
Males	Germany	Ingolstadt	22737.5
Males	Germany	Lake Constance	9124.1
Males	Germany	Landshut	19081.8
Males	Germany	Lower Neckar	9740.3
Males	Germany	Lusatia-Spree Forest	28073.1
Males	Germany	M. Franconia	15307.1
Males	Germany	M. Hessen	13443.3
Males	Germany	M. Mecklenburg/Rostock	7907
Males	Germany	M. Rhine-Westerwald	9230.8
Males	Germany	M. Schleswig-Holstein	7332.7
Males	Germany	M. Thuringia	22373.5
Males	Germany	M. Upper Rhine	11722.7
Males	Germany	Magdeburg	20531
Males	Germany	Mecklenburg Lake D.	17962.2
Males	Germany	Munich	15656.3
Males	Germany	N. Black Forest	15148.7
Males	Germany	N. Hessen	17503.7
Males	Germany	N. Schleswig-Holstein	-8121.6
Males	Germany	N. Thuringia	26249.2
Males	Germany	N. Up. Palatinate	11940.6
Males	Germany	Neckar-Alb	227.3
Males	Germany	Oderland-Spree	26134.9
Males	Germany	Oldenburg	9917.5
Males	Germany	Paderborn	-5547.4
Males	Germany	Prignitz-Oberhavel	19943.3
Males	Germany	Regensburg	13675.2
Males	Germany	Rh. Hessen-Nahe	14482.9
Males	Germany	Rh. Palatinate	8157
Males	Germany	Rhine-Main	12406.3
Males	Germany	S. Heath	5976.2
Males	Germany	S. Saxony	27371.4
Males	Germany	S. Schleswig-Holstein	3303.6
Males	Germany	S. Thuringia	18170.5
Males	Germany	S. Upper Rhine	1646.4
Males	Germany	Saar	6640.4
Males	Germany	SE. Up. Bavaria	19849
Males	Germany	Siegen	21862.8
Males	Germany	Starkenburg	19601.1
Males	Germany	Stuttgart	5563.8
Males	Germany	SW. Schleswig-Holstein	8063.4
Males	Germany	Trier	12426
Males	Germany	Uckermark-Barnim	12136.5
Males	Germany	Up. Elbe Valley	20267
Males	Germany	Up. Lusatia-Lower Silesia	35358.8
Males	Germany	Vorpommern	7895.1
Males	Germany	W. M. Franconia	7484.8
Males	Germany	W. Mecklenburg	11690.7
Males	Germany	W. Palatinate	15159.3
Males	Germany	W. Saxony	10527.5
Males	Germany	W. U. Franconia	10486.3
Males	Germany	E. Württemberg	14048
Males	Hungary	Budapest	41229.9
Males	Hungary	C. Transdanubia	41380.5
Males	Hungary	Hungary	44111.8
Males	Hungary	N. Great Plain	47523.9
Males	Hungary	N. Hungary	47268.5
Males	Hungary	Pest	44487.8
Males	Hungary	S. Great Plain	43914.9
Males	Hungary	S. Transdanubia	44052.2
Males	Hungary	W. Transdanubia	41915.1
Males	Iceland	Iceland	6615.9
Males	Ireland	Ireland	9857.6
Males	Italy	Agrigento	8648.1
Males	Italy	Alessandria	17429.6
Males	Italy	Ancona	22423.7
Males	Italy	Aosta	31802.5
Males	Italy	Arezzo	29005
Males	Italy	Ascoli, Piceno, Fermo	24201.3
Males	Italy	Asti	37797
Males	Italy	Avellino	20157.5
Males	Italy	Belluno	30477
Males	Italy	Benevento	11426.4
Males	Italy	Bergamo	55543.1
Males	Italy	Biella, Vercelli	49183.1
Males	Italy	Bologna	22356.9
Males	Italy	Bozen	25520.9
Males	Italy	Brescia	46411.9
Males	Italy	Brindisi	10852.4
Males	Italy	Caltanissetta	8811.8
Males	Italy	Campobasso	26701.4
Males	Italy	Caserta	27598.8
Males	Italy	Catania	18361
Males	Italy	Catanzaro, Crotone, V.V.	12975
Males	Italy	Chieti	15021.4
Males	Italy	Como, Lecco	40085.2
Males	Italy	Cosenza	17455
Males	Italy	Cremona	67721.9
Males	Italy	Cuneo	24934.5
Males	Italy	Enna	35750.4
Males	Italy	F.C., Rimini	23887.2
Males	Italy	Ferrara	29178.4
Males	Italy	Firenze, Prato	20798.4
Males	Italy	Foggia, Bari, B.A.T.	33841.3
Males	Italy	Frosinone	24184.7
Males	Italy	Genova	18581.3
Males	Italy	Gorizia	30307.7
Males	Italy	Grosseto	5929.8
Males	Italy	Imperia	16114.3
Males	Italy	Isernia	30408.1
Males	Italy	Italy	24099.9
Males	Italy	L'Aquila	9111
Males	Italy	Latina	14519.4
Males	Italy	Lecce	20136.8
Males	Italy	Livorno	2362.6
Males	Italy	Lucca	14819.4
Males	Italy	Macerata	21894.3
Males	Italy	Mantova	41940.2
Males	Italy	Massa-Carrara	18784.7
Males	Italy	Matera	9339.8
Males	Italy	Messina	21893.1
Males	Italy	Milan	31811.2
Males	Italy	Modena	31218.7
Males	Italy	Naples	23166.7
Males	Italy	Novara, V.C.O.	28319.2
Males	Italy	Padova	20883.6
Males	Italy	Palermo	22873.8
Males	Italy	Parma	42980
Males	Italy	Pavia	37874.7
Males	Italy	Perugia	22698.5
Males	Italy	Pesaro, Urbino	28851.7
Males	Italy	Pescara	21106.1
Males	Italy	Piacenza	58463.1
Males	Italy	Pisa	12881.8
Males	Italy	Pistoia	14915.9
Males	Italy	Pordenone	37479.2
Males	Italy	Potenza	4347.9
Males	Italy	R. di Calabria	21093.1
Males	Italy	R. nell'Emilia	29452.2
Males	Italy	Ragusa	16597
Males	Italy	Ravenna	22129.1
Males	Italy	Rieti	16711.3
Males	Italy	Rome	12773
Males	Italy	Rovigo	29948.7
Males	Italy	Salerno	18297.2
Males	Italy	Sassari, O.T.	21740.8
Males	Italy	Savona	25896.9
Males	Italy	Siena	4101
Males	Italy	Siracusa	26755.3
Males	Italy	Sondrio	29293.8
Males	Italy	Spice	21761.1
Males	Italy	SW. Sardine	17217.1
Males	Italy	Taranto	27087.5
Males	Italy	Teramo	20323.2
Males	Italy	Terni	19126
Males	Italy	Trapani	8499.2
Males	Italy	Trento	38537.9
Males	Italy	Treviso	16516.3
Males	Italy	Trieste	18107.9
Males	Italy	Turin	24174.2
Males	Italy	Udine	29173.8
Males	Italy	Varese	27888.3
Males	Italy	Venezia	21139.6
Males	Italy	Verona	12944.6
Males	Italy	Vicenza	11414.1
Males	Italy	Viterbo	4821.7
Males	Latvia	Latvia	42106.1
Males	Lettonia	C. & W. Lithuania	57902.9
Males	Lettonia	Capital	47278.6
Males	Lettonia	Lettonia	54502.7
Males	Luxembourg	Luxembourg	4675.5
Males	Netherlands	Drenthe	24434
Males	Netherlands	Flevoland	26885.5
Males	Netherlands	Friesland	17795.1
Males	Netherlands	Gelderland	22295.5
Males	Netherlands	Groningen	11446.2
Males	Netherlands	Limburg	24826.3
Males	Netherlands	N. Brabant	20181.1
Males	Netherlands	N. Holland	15680
Males	Netherlands	Netherlands	19491.2
Males	Netherlands	Overijssel	22590.6
Males	Netherlands	S. Holland	19864.1
Males	Netherlands	Utrecht	14436.2
Males	Netherlands	Zeeland	17120.9
Males	Norway	Agder	155.5
Males	Norway	Innlandet	6698.9
Males	Norway	More, Romsdal	1770.8
Males	Norway	N. Norway	685
Males	Norway	Norway	5720.1
Males	Norway	Oslo, Viken	12864
Males	Norway	Trondelag	-2859
Males	Norway	Vestfold, Telemark	8471.3
Males	Poland	Auschwitz	43856.2
Males	Poland	Bialski	49584.3
Males	Poland	Bialystok	58727.3
Males	Poland	Bielski	57013
Males	Poland	Bydgoszcz-Torun	58388
Males	Poland	Bytom	69736.7
Males	Poland	Chelm, Z.	57710.1
Males	Poland	Chojnicki	51414
Males	Poland	Ciechanowski	43221.5
Males	Poland	Cracow	39399.9
Males	Poland	Czestochowa	44643.4
Males	Poland	Elblaski	41191.6
Males	Poland	Elcki	36463.3
Males	Poland	Gdansk	49570.7
Males	Poland	Gliwicki	55255
Males	Poland	Gorzowski	51356.7
Males	Poland	Grudzindzki	60343.2
Males	Poland	Inowroclaw	75952.8
Males	Poland	Jeleniogorski	37643
Males	Poland	Kaliska	41089
Males	Poland	Katowice	59473
Males	Poland	Kielecki	49221.9
Males	Poland	Koninski	49321.9
Males	Poland	Koszalinski	48563.3
Males	Poland	Krakow (city)	46828.3
Males	Poland	Krosno	62743
Males	Poland	Legnica-Glogow	37558.5
Males	Poland	Leszcynski	54585.5
Males	Poland	Lodz	35867.3
Males	Poland	Lodz (city)	34568.8
Males	Poland	Lomzynski	36543.4
Males	Poland	Lublin	58990.8
Males	Poland	Nowosadecki	53527.4
Males	Poland	Nowotarski	37161.9
Males	Poland	Nysa	44406.8
Males	Poland	Olsztyn	38482.1
Males	Poland	Opole	56110.3
Males	Poland	Ostrolecki	59925
Males	Poland	Pilski	54822.9
Males	Poland	Piotrkowski	53114.9
Males	Poland	Plock	54029.2
Males	Poland	Poland	48758.8
Males	Poland	Poznan (city)	54791.3
Males	Poland	Poznanski	22590.6
Males	Poland	Przemyski	62915.1
Males	Poland	Pulawski	62043.5
Males	Poland	Radomski	51982.9
Males	Poland	Rybnicki	54470.7
Males	Poland	Rzeszowski	57724.5
Males	Poland	Sandomierz-J.	53183.9
Males	Poland	Secular	36096.2
Males	Poland	Siedlecki	61572.7
Males	Poland	Sieradzki	32447.6
Males	Poland	Skierniewicki	40995
Males	Poland	Slupsk	48839.4
Males	Poland	Sosnowiecki	54560.8
Males	Poland	Starogard	46970.3
Males	Poland	Suwalki	56069.2
Males	Poland	Szczecin	51981.5
Males	Poland	Szczecin (city)	53981.9
Males	Poland	Szczecinek-P.	56326.3
Males	Poland	Tarnobrzeski	53763.5
Males	Poland	Tarnowski	46271.6
Males	Poland	Tricity	39287.9
Males	Poland	Tyski	41762.4
Males	Poland	Walbrzych	43260.5
Males	Poland	Warsaw (city)	53393.4
Males	Poland	Warsaw E.	30089.3
Males	Poland	Warsaw W.	36523.5
Males	Poland	Wroclaw	39554.1
Males	Poland	Wroclaw (city)	46810.3
Males	Poland	Wroclawski	36763.1
Males	Poland	Zielonogorski	45298.6
Males	Poland	Zyrardowski	44983.3
Males	Portugal	Alentejo	19635.9
Males	Portugal	Algarve	-7552.2
Males	Portugal	Centre	13500.5
Males	Portugal	Lisbon Met.	28754.2
Males	Portugal	North	13945.9
Males	Portugal	Portugal	17057.3
Males	Slovakia	Banska Bystrica	59960.7
Males	Slovakia	Bratislava	36603.6
Males	Slovakia	Trencín	61347.8
Males	Slovakia	Kosice	72375.4
Males	Slovakia	Nitra	62941.1
Males	Slovakia	Presov	61531.1
Males	Slovakia	Slovakia	57699.8
Males	Slovakia	Trnava	57062.1
Males	Slovakia	Zilina	48785.9
Males	Slovenia	E. Slovenia	27829
Males	Slovenia	Slovenia	24601.1
Males	Slovenia	W.Slovenia	20342.3
Males	Spain	Cáceres	26328.7
Males	Spain	A Coruna	2330.3
Males	Spain	Albacete	25677.5
Males	Spain	Almería	18174.2
Males	Spain	Alicante	18732.1
Males	Spain	León	19737.3
Males	Spain	Araba/Alava	8682.9
Males	Spain	Asturias	11273.6
Males	Spain	Avila	19726.8
Males	Spain	Badajoz	15481.9
Males	Spain	Balearic Is.	9580
Males	Spain	Barcelona	23188
Males	Spain	Biscay	11637
Males	Spain	Burgos	12007
Males	Spain	Cadiz	22620.5
Males	Spain	Cantabria	6377.2
Males	Spain	Castellon	3480.1
Males	Spain	Ceuta	37917.9
Males	Spain	Cordoba	16536.5
Males	Spain	Cuenca	40642
Males	Spain	Gipuzkoa	17496.9
Males	Spain	Girona	9277.9
Males	Spain	Granada	19358.7
Males	Spain	Guadalajara	42320.1
Males	Spain	Huelva	19121.3
Males	Spain	Huesca	10861.7
Males	Spain	Jaen	15964.7
Males	Spain	La Rioja	30573.3
Males	Spain	Lleida	32501.3
Males	Spain	Lugo	-896.6
Males	Spain	Madrid	38323
Males	Spain	Malaga	22047.6
Males	Spain	Melilla	15507.1
Males	Spain	Murcia	14782
Males	Spain	Navarre	12956.1
Males	Spain	Ourense	17827.8
Males	Spain	Palencia	38531.5
Males	Spain	Pontevedra	7119
Males	Spain	Real city	44527
Males	Spain	Salamanca	33118.1
Males	Spain	Segovia	50999.2
Males	Spain	Sevilla	18789.3
Males	Spain	Soria	27026.2
Males	Spain	Spain	20990.3
Males	Spain	Tarragona	19879.5
Males	Spain	Teruel	18271.7
Males	Spain	Toledo	36354.8
Males	Spain	Valencia	19972.6
Males	Spain	Valladolid	32702.4
Males	Spain	Zamora	3606
Males	Spain	Zaragossa	21204.7
Males	Sweden	Värmland	1911.7
Males	Sweden	Västerbotten	2835.6
Males	Sweden	Jämtland	-9141.8
Males	Sweden	Västra Götaland	8930.5
Males	Sweden	Västmanland	-4101.5
Males	Sweden	Gävleborg	15750.4
Males	Sweden	Östergötland	13819.2
Males	Sweden	Blekinge	5202.2
Males	Sweden	Dalarna	9372.7
Males	Sweden	Södermanland	11944.7
Males	Sweden	Gotland	5345.6
Males	Sweden	Halland	1347.3
Males	Sweden	Kalmar	488.3
Males	Sweden	Kronoberg	21272.9
Males	Sweden	Jönköping	12591
Males	Sweden	Norrbotten	-685.3
Males	Sweden	Skane	7809
Males	Sweden	Stockholm	18844.8
Males	Sweden	Sweden	9526.4
Males	Sweden	Uppsala	3111.2
Males	Sweden	Örebro	-2178.2
Males	Sweden	Västernorrland	11209.2
Males	Switzerland	C. Switzerland	22169.1
Males	Switzerland	E. Switzerland	29380.3
Males	Switzerland	Espace Mittelland	14765.6
Males	Switzerland	Lake Geneva region	26112.6
Males	Switzerland	NW. Switzerland	23071
Males	Switzerland	Switzerland	22063.1
Males	Switzerland	Ticino	32018.1
Males	Switzerland	Zurich	18098.4
Males	United Kingdom	Bedfordsh., Hertfordsh.	21875.1
Males	United Kingdom	Berksh., Buckinghamsh., Oxfordsh.	14718.6
Males	United Kingdom	Cheshire	-754.6
Males	United Kingdom	Cornwall and Scilly Is.	-21720
Males	United Kingdom	Cumbria	22079.1
Males	United Kingdom	Derbysh., Nottinghamsh.	24515.2
Males	United Kingdom	Devon	-18736.4
Males	United Kingdom	Dorset and Somerset	6096.2
Males	United Kingdom	E. Anglia	3734.3
Males	United Kingdom	E. Wales	-2517.5
Males	United Kingdom	E. Yorksh. and N. Lincolnsh.	10151.9
Males	United Kingdom	Essex	15890.3
Males	United Kingdom	Gloucestersh., Wiltsh., Bristol	376.6
Males	United Kingdom	Gr. Manchester	11958
Males	United Kingdom	Hampshire and Isle of Wight	-4615.7
Males	United Kingdom	Herefordsh., Worcestersh., Warwicks.	7777.6
Males	United Kingdom	Inner London E.	33507.7
Males	United Kingdom	Inner London W.	26676.2
Males	United Kingdom	Kent	15897.9
Males	United Kingdom	Lancashire	20978.3
Males	United Kingdom	Leicestersh., Rutland, North.	13242.4
Males	United Kingdom	Lincolnshire	5923.4
Males	United Kingdom	Merseyside	20820.9
Males	United Kingdom	N. Ireland	18268.8
Males	United Kingdom	N. Yorkshire	10384.2
Males	United Kingdom	Northumb., Tyne & Wear	3987.8
Males	United Kingdom	Out. London W. & NW.	43864
Males	United Kingdom	Outer London E. and NE.	32961.7
Males	United Kingdom	Outer London S.	31320.4
Males	United Kingdom	S. Yorkshire	10308.5
Males	United Kingdom	Scotland	17007.8
Males	United Kingdom	Shropsh., Staffordsh.	15463.8
Males	United Kingdom	Surrey, E. & W. Sussex	6226.4
Males	United Kingdom	Tees Valley, Durham	19471.3
Males	United Kingdom	United Kingdom	13586.1
Males	United Kingdom	W. Midlands	20196.1
Males	United Kingdom	W. Wales, The Valleys	6313.1
Males	United Kingdom	W. Yorkshire	17308

## Sheet: Fig. 4
Year	Sex	Part	Country	Region	e0 2015-2019	ASYLL
2020	Females	Eastern Europe	Czechia	Prague	82.671	5.1024
2020	Females	Eastern Europe	Czechia	C. Bohemia	81.605	9.8724
2020	Females	Eastern Europe	Czechia	S. Bohemia	81.801	6.1945
2020	Females	Eastern Europe	Czechia	Plzen	81.538	6.7183
2020	Females	Eastern Europe	Czechia	Karlovy Vary	80.218	14.8754
2020	Females	Eastern Europe	Czechia	Usti nad Labem	79.865	6.9073
2020	Females	Eastern Europe	Czechia	Liberec	81.506	3.4441
2020	Females	Eastern Europe	Czechia	Hradec Kralove	82.244	5.2692
2020	Females	Eastern Europe	Czechia	Pardubice	82.117	9.8282
2020	Females	Eastern Europe	Czechia	Vysocina	82.549	5.8428
2020	Females	Eastern Europe	Czechia	S. Moravia	82.49	9.7839
2020	Females	Eastern Europe	Czechia	Olomouc	81.66	8.388
2020	Females	Eastern Europe	Czechia	Zlin	82.255	14.9118
2020	Females	Eastern Europe	Czechia	Moravia-Silesia	80.997	9.9653
2020	Females	Eastern Europe	Estonia	Estonia	82.055	1.4638
2020	Females	Eastern Europe	Hungary	Budapest	80.556	7.9914
2020	Females	Eastern Europe	Hungary	Pest	79.185	6.0075
2020	Females	Eastern Europe	Hungary	C. Transdanubia	79.218	7.6921
2020	Females	Eastern Europe	Hungary	W. Transdanubia	80.123	10.7847
2020	Females	Eastern Europe	Hungary	S. Transdanubia	78.995	3.7558
2020	Females	Eastern Europe	Hungary	N. Hungary	78.124	8.6242
2020	Females	Eastern Europe	Hungary	N. Great Plain	78.813	5.8056
2020	Females	Eastern Europe	Hungary	S. Great Plain	79.166	9.3551
2020	Females	Eastern Europe	Lettonia	Capital	80.375	8.2022
2020	Females	Eastern Europe	Lettonia	C. & W. Lithuania	80.059	12.4123
2020	Females	Eastern Europe	Latvia	Latvia	79.48	3.7249
2020	Females	Eastern Europe	Poland	Krakow (city)	82.664	12.0359
2020	Females	Eastern Europe	Poland	Cracow	82.134	7.96
2020	Females	Eastern Europe	Poland	Tarnowski	82.85	14.005
2020	Females	Eastern Europe	Poland	Nowosadecki	82.508	11.8812
2020	Females	Eastern Europe	Poland	Nowotarski	82.451	14.5651
2020	Females	Eastern Europe	Poland	Auschwitz	81.782	12.4158
2020	Females	Eastern Europe	Poland	Czestochowa	80.763	3.0257
2020	Females	Eastern Europe	Poland	Bielski	81.332	10.7367
2020	Females	Eastern Europe	Poland	Rybnicki	80.777	9.2467
2020	Females	Eastern Europe	Poland	Bytom	80.185	14.3123
2020	Females	Eastern Europe	Poland	Gliwicki	80.838	10.5243
2020	Females	Eastern Europe	Poland	Katowice	79.558	10.6886
2020	Females	Eastern Europe	Poland	Sosnowiecki	79.904	9.2304
2020	Females	Eastern Europe	Poland	Tyski	80.756	4.4244
2020	Females	Eastern Europe	Poland	Pilski	80.28	1.3284
2020	Females	Eastern Europe	Poland	Koninski	81.273	11.1352
2020	Females	Eastern Europe	Poland	Poznan (city)	81.912	8.9506
2020	Females	Eastern Europe	Poland	Kaliska	80.947	8.4936
2020	Females	Eastern Europe	Poland	Leszcynski	80.804	12.1475
2020	Females	Eastern Europe	Poland	Poznanski	81.247	6.7467
2020	Females	Eastern Europe	Poland	Szczecin (city)	81.452	6.8029
2020	Females	Eastern Europe	Poland	Koszalinski	81.268	6.538
2020	Females	Eastern Europe	Poland	Szczecinek-P.	80.43	3.3102
2020	Females	Eastern Europe	Poland	Szczecin	80.954	8.6048
2020	Females	Eastern Europe	Poland	Gorzowski	80.654	11.1902
2020	Females	Eastern Europe	Poland	Zielonogorski	80.966	9.3095
2020	Females	Eastern Europe	Poland	Wroclaw (city)	82.135	4.1825
2020	Females	Eastern Europe	Poland	Jeleniogorski	80.461	4.1141
2020	Females	Eastern Europe	Poland	Legnica-Glogow	80.692	5.3826
2020	Females	Eastern Europe	Poland	Walbrzych	80.076	7.1439
2020	Females	Eastern Europe	Poland	Wroclaw	81.328	10.4202
2020	Females	Eastern Europe	Poland	Nysa	80.907	10.6141
2020	Females	Eastern Europe	Poland	Opole	81.82	8.9965
2020	Females	Eastern Europe	Poland	Bydgoszcz-Torun	81.48	6.0906
2020	Females	Eastern Europe	Poland	Grudzindzki	80.497	8.0123
2020	Females	Eastern Europe	Poland	Inowroclaw	80.466	7.8284
2020	Females	Eastern Europe	Poland	Secular	80.808	10.8739
2020	Females	Eastern Europe	Poland	Wroclawski	80.576	9.5055
2020	Females	Eastern Europe	Poland	Elblaski	80.448	6.9983
2020	Females	Eastern Europe	Poland	Olsztyn	81.404	3.2937
2020	Females	Eastern Europe	Poland	Elcki	81.492	10.9819
2020	Females	Eastern Europe	Poland	Tricity	82.02	1.2609
2020	Females	Eastern Europe	Poland	Gdansk	81.417	6.2244
2020	Females	Eastern Europe	Poland	Slupsk	80.799	3.4118
2020	Females	Eastern Europe	Poland	Chojnicki	81.265	10.9251
2020	Females	Eastern Europe	Poland	Starogard	80.762	6.7252
2020	Females	Eastern Europe	Poland	Lodz (city)	79.834	6.9197
2020	Females	Eastern Europe	Poland	Lodz	80.559	15.5181
2020	Females	Eastern Europe	Poland	Piotrkowski	80.659	19.6207
2020	Females	Eastern Europe	Poland	Sieradzki	80.939	8.8418
2020	Females	Eastern Europe	Poland	Skierniewicki	80.712	19.2317
2020	Females	Eastern Europe	Poland	Kielecki	81.955	13.4353
2020	Females	Eastern Europe	Poland	Sandomierz-J.	81.735	9.1618
2020	Females	Eastern Europe	Poland	Bialski	81.584	15.4431
2020	Females	Eastern Europe	Poland	Chelm, Z.	82.082	12.1016
2020	Females	Eastern Europe	Poland	Lublin	82.212	14.408
2020	Females	Eastern Europe	Poland	Pulawski	82.21	13.457
2020	Females	Eastern Europe	Poland	Krosno	82.489	11.4688
2020	Females	Eastern Europe	Poland	Przemyski	82.275	23.4626
2020	Females	Eastern Europe	Poland	Rzeszowski	82.879	8.598
2020	Females	Eastern Europe	Poland	Tarnobrzeski	82.958	14.274
2020	Females	Eastern Europe	Poland	Bialystok	82.651	4.1079
2020	Females	Eastern Europe	Poland	Lomzynski	82.202	16.3753
2020	Females	Eastern Europe	Poland	Suwalki	82.739	16.137
2020	Females	Eastern Europe	Poland	Warsaw (city)	82.39	11.2259
2020	Females	Eastern Europe	Poland	Warsaw E.	81.549	6.2501
2020	Females	Eastern Europe	Poland	Warsaw W.	81.545	5.4469
2020	Females	Eastern Europe	Poland	Radomski	81.473	8.5228
2020	Females	Eastern Europe	Poland	Ciechanowski	80.848	14.8323
2020	Females	Eastern Europe	Poland	Plock	80.737	16.6998
2020	Females	Eastern Europe	Poland	Ostrolecki	81.977	17.7549
2020	Females	Eastern Europe	Poland	Siedlecki	82.077	15.6602
2020	Females	Eastern Europe	Poland	Zyrardowski	80.39	10.5292
2020	Females	Eastern Europe	Slovakia	Bratislava	81.422	2.6035
2020	Females	Eastern Europe	Slovakia	Trnava	80.296	1.6792
2020	Females	Eastern Europe	Slovakia	Trencín	81.116	14.0188
2020	Females	Eastern Europe	Slovakia	Nitra	79.867	1.0051
2020	Females	Eastern Europe	Slovakia	Zilina	80.77	7.2437
2020	Females	Eastern Europe	Slovakia	Banska Bystrica	80.008	8.9157
2020	Females	Eastern Europe	Slovakia	Presov	80.574	12.6031
2020	Females	Eastern Europe	Slovakia	Kosice	79.817	14.1499
2021	Females	Eastern Europe	Czechia	Prague	82.671	14.6065
2021	Females	Eastern Europe	Czechia	C. Bohemia	81.605	18.2124
2021	Females	Eastern Europe	Czechia	S. Bohemia	81.801	21.4753
2021	Females	Eastern Europe	Czechia	Plzen	81.538	20.9266
2021	Females	Eastern Europe	Czechia	Karlovy Vary	80.218	29.0975
2021	Females	Eastern Europe	Czechia	Usti nad Labem	79.865	22.1122
2021	Females	Eastern Europe	Czechia	Liberec	81.506	22.5394
2021	Females	Eastern Europe	Czechia	Hradec Kralove	82.244	22.8441
2021	Females	Eastern Europe	Czechia	Pardubice	82.117	25.5256
2021	Females	Eastern Europe	Czechia	Vysocina	82.549	19.4877
2021	Females	Eastern Europe	Czechia	S. Moravia	82.49	20.0737
2021	Females	Eastern Europe	Czechia	Olomouc	81.66	17.3678
2021	Females	Eastern Europe	Czechia	Zlin	82.255	20.0972
2021	Females	Eastern Europe	Czechia	Moravia-Silesia	80.997	21.3546
2021	Females	Eastern Europe	Estonia	Estonia	82.055	15.6522
2021	Females	Eastern Europe	Hungary	Budapest	80.556	23.1503
2021	Females	Eastern Europe	Hungary	Pest	79.185	19.3802
2021	Females	Eastern Europe	Hungary	C. Transdanubia	79.218	27.2507
2021	Females	Eastern Europe	Hungary	W. Transdanubia	80.123	27.423
2021	Females	Eastern Europe	Hungary	S. Transdanubia	78.995	22.1363
2021	Females	Eastern Europe	Hungary	N. Hungary	78.124	30.3197
2021	Females	Eastern Europe	Hungary	N. Great Plain	78.813	25.7234
2021	Females	Eastern Europe	Hungary	S. Great Plain	79.166	27.65
2021	Females	Eastern Europe	Lettonia	Capital	80.375	23.5266
2021	Females	Eastern Europe	Lettonia	C. & W. Lithuania	80.059	27.0272
2021	Females	Eastern Europe	Latvia	Latvia	79.48	27.1833
2021	Females	Eastern Europe	Poland	Krakow (city)	82.664	19.279
2021	Females	Eastern Europe	Poland	Cracow	82.134	13.0636
2021	Females	Eastern Europe	Poland	Tarnowski	82.85	23.5437
2021	Females	Eastern Europe	Poland	Nowosadecki	82.508	22.7654
2021	Females	Eastern Europe	Poland	Nowotarski	82.451	18.4239
2021	Females	Eastern Europe	Poland	Auschwitz	81.782	21.3553
2021	Females	Eastern Europe	Poland	Czestochowa	80.763	18.8157
2021	Females	Eastern Europe	Poland	Bielski	81.332	25.948
2021	Females	Eastern Europe	Poland	Rybnicki	80.777	29.9822
2021	Females	Eastern Europe	Poland	Bytom	80.185	26.4325
2021	Females	Eastern Europe	Poland	Gliwicki	80.838	21.9481
2021	Females	Eastern Europe	Poland	Katowice	79.558	21.9213
2021	Females	Eastern Europe	Poland	Sosnowiecki	79.904	20.7667
2021	Females	Eastern Europe	Poland	Tyski	80.756	17.939
2021	Females	Eastern Europe	Poland	Pilski	80.28	12.7818
2021	Females	Eastern Europe	Poland	Koninski	81.273	22.6946
2021	Females	Eastern Europe	Poland	Poznan (city)	81.912	14.7069
2021	Females	Eastern Europe	Poland	Kaliska	80.947	16.0727
2021	Females	Eastern Europe	Poland	Leszcynski	80.804	20.3574
2021	Females	Eastern Europe	Poland	Poznanski	81.247	16.5586
2021	Females	Eastern Europe	Poland	Szczecin (city)	81.452	19.9619
2021	Females	Eastern Europe	Poland	Koszalinski	81.268	30.2602
2021	Females	Eastern Europe	Poland	Szczecinek-P.	80.43	21.9803
2021	Females	Eastern Europe	Poland	Szczecin	80.954	22.8166
2021	Females	Eastern Europe	Poland	Gorzowski	80.654	22.5699
2021	Females	Eastern Europe	Poland	Zielonogorski	80.966	21.3385
2021	Females	Eastern Europe	Poland	Wroclaw (city)	82.135	19.48
2021	Females	Eastern Europe	Poland	Jeleniogorski	80.461	14.9158
2021	Females	Eastern Europe	Poland	Legnica-Glogow	80.692	18.0939
2021	Females	Eastern Europe	Poland	Walbrzych	80.076	22.0979
2021	Females	Eastern Europe	Poland	Wroclaw	81.328	16.1416
2021	Females	Eastern Europe	Poland	Nysa	80.907	25.6724
2021	Females	Eastern Europe	Poland	Opole	81.82	14.1133
2021	Females	Eastern Europe	Poland	Bydgoszcz-Torun	81.48	23.8621
2021	Females	Eastern Europe	Poland	Grudzindzki	80.497	27.3334
2021	Females	Eastern Europe	Poland	Inowroclaw	80.466	19.0342
2021	Females	Eastern Europe	Poland	Secular	80.808	24.3525
2021	Females	Eastern Europe	Poland	Wroclawski	80.576	29.8176
2021	Females	Eastern Europe	Poland	Elblaski	80.448	16.3008
2021	Females	Eastern Europe	Poland	Olsztyn	81.404	19.7478
2021	Females	Eastern Europe	Poland	Elcki	81.492	17.8832
2021	Females	Eastern Europe	Poland	Tricity	82.02	11.8583
2021	Females	Eastern Europe	Poland	Gdansk	81.417	9.0887
2021	Females	Eastern Europe	Poland	Slupsk	80.799	14.3717
2021	Females	Eastern Europe	Poland	Chojnicki	81.265	26.4891
2021	Females	Eastern Europe	Poland	Starogard	80.762	31.1686
2021	Females	Eastern Europe	Poland	Lodz (city)	79.834	22.3664
2021	Females	Eastern Europe	Poland	Lodz	80.559	18.326
2021	Females	Eastern Europe	Poland	Piotrkowski	80.659	19.8324
2021	Females	Eastern Europe	Poland	Sieradzki	80.939	15.4061
2021	Females	Eastern Europe	Poland	Skierniewicki	80.712	23.7437
2021	Females	Eastern Europe	Poland	Kielecki	81.955	23.7255
2021	Females	Eastern Europe	Poland	Sandomierz-J.	81.735	19.9068
2021	Females	Eastern Europe	Poland	Bialski	81.584	38.873
2021	Females	Eastern Europe	Poland	Chelm, Z.	82.082	31.2226
2021	Females	Eastern Europe	Poland	Lublin	82.212	33.7985
2021	Females	Eastern Europe	Poland	Pulawski	82.21	30.7717
2021	Females	Eastern Europe	Poland	Krosno	82.489	24.0347
2021	Females	Eastern Europe	Poland	Przemyski	82.275	24.4154
2021	Females	Eastern Europe	Poland	Rzeszowski	82.879	26.9509
2021	Females	Eastern Europe	Poland	Tarnobrzeski	82.958	31.3648
2021	Females	Eastern Europe	Poland	Bialystok	82.651	24.3124
2021	Females	Eastern Europe	Poland	Lomzynski	82.202	27.0423
2021	Females	Eastern Europe	Poland	Suwalki	82.739	32.3459
2021	Females	Eastern Europe	Poland	Warsaw (city)	82.39	22.0664
2021	Females	Eastern Europe	Poland	Warsaw E.	81.549	18.6643
2021	Females	Eastern Europe	Poland	Warsaw W.	81.545	8.1392
2021	Females	Eastern Europe	Poland	Radomski	81.473	20.264
2021	Females	Eastern Europe	Poland	Ciechanowski	80.848	27.4084
2021	Females	Eastern Europe	Poland	Plock	80.737	23.2986
2021	Females	Eastern Europe	Poland	Ostrolecki	81.977	16.3219
2021	Females	Eastern Europe	Poland	Siedlecki	82.077	27.1005
2021	Females	Eastern Europe	Poland	Zyrardowski	80.39	24.2262
2021	Females	Eastern Europe	Slovakia	Bratislava	81.422	17.4508
2021	Females	Eastern Europe	Slovakia	Trnava	80.296	31.6928
2021	Females	Eastern Europe	Slovakia	Trencín	81.116	32.9371
2021	Females	Eastern Europe	Slovakia	Nitra	79.867	31.5279
2021	Females	Eastern Europe	Slovakia	Zilina	80.77	30.6222
2021	Females	Eastern Europe	Slovakia	Banska Bystrica	80.008	35.4308
2021	Females	Eastern Europe	Slovakia	Presov	80.574	44.7892
2021	Females	Eastern Europe	Slovakia	Kosice	79.817	43.9235
2020	Males	Eastern Europe	Czechia	Prague	78.007	7.7749
2020	Males	Eastern Europe	Czechia	C. Bohemia	76.18	8.3191
2020	Males	Eastern Europe	Czechia	S. Bohemia	76.259	10.7875
2020	Males	Eastern Europe	Czechia	Plzen	76.167	9.1712
2020	Males	Eastern Europe	Czechia	Karlovy Vary	74.608	10.7851
2020	Males	Eastern Europe	Czechia	Usti nad Labem	74.081	12.7501
2020	Males	Eastern Europe	Czechia	Liberec	75.791	13.4147
2020	Males	Eastern Europe	Czechia	Hradec Kralove	76.978	9.2101
2020	Males	Eastern Europe	Czechia	Pardubice	76.472	13.6023
2020	Males	Eastern Europe	Czechia	Vysocina	76.778	17.3097
2020	Males	Eastern Europe	Czechia	S. Moravia	76.431	12.16
2020	Males	Eastern Europe	Czechia	Olomouc	75.438	15.1718
2020	Males	Eastern Europe	Czechia	Zlin	75.624	19.9997
2020	Males	Eastern Europe	Czechia	Moravia-Silesia	74.373	16.1394
2020	Males	Eastern Europe	Estonia	Estonia	73.591	3.4607
2020	Males	Eastern Europe	Hungary	Budapest	75.214	9.7005
2020	Males	Eastern Europe	Hungary	Pest	73.203	11.4285
2020	Males	Eastern Europe	Hungary	C. Transdanubia	72.254	8.8032
2020	Males	Eastern Europe	Hungary	W. Transdanubia	73.194	15.0703
2020	Males	Eastern Europe	Hungary	S. Transdanubia	72.201	5.6659
2020	Males	Eastern Europe	Hungary	N. Hungary	70.677	8.211
2020	Males	Eastern Europe	Hungary	N. Great Plain	71.813	9.1963
2020	Males	Eastern Europe	Hungary	S. Great Plain	72.276	7.2207
2020	Males	Eastern Europe	Lettonia	Capital	70.64	15.3401
2020	Males	Eastern Europe	Lettonia	C. & W. Lithuania	70.142	23.8626
2020	Males	Eastern Europe	Latvia	Latvia	70.004	3.3556
2020	Males	Eastern Europe	Poland	Krakow (city)	76.556	17.7453
2020	Males	Eastern Europe	Poland	Cracow	74.617	20.4904
2020	Males	Eastern Europe	Poland	Tarnowski	75.464	21.9218
2020	Males	Eastern Europe	Poland	Nowosadecki	75.159	24.8135
2020	Males	Eastern Europe	Poland	Nowotarski	74.47	14.2021
2020	Males	Eastern Europe	Poland	Auschwitz	74.129	13.7678
2020	Males	Eastern Europe	Poland	Czestochowa	72.884	15.0218
2020	Males	Eastern Europe	Poland	Bielski	74.249	19.1105
2020	Males	Eastern Europe	Poland	Rybnicki	73.945	17.8699
2020	Males	Eastern Europe	Poland	Bytom	73.267	28.7238
2020	Males	Eastern Europe	Poland	Gliwicki	74.182	15.9579
2020	Males	Eastern Europe	Poland	Katowice	72.503	21.6146
2020	Males	Eastern Europe	Poland	Sosnowiecki	72.298	15.9758
2020	Males	Eastern Europe	Poland	Tyski	74.298	10.8347
2020	Males	Eastern Europe	Poland	Pilski	73.059	18.6551
2020	Males	Eastern Europe	Poland	Koninski	73.342	22.5079
2020	Males	Eastern Europe	Poland	Poznan (city)	75.617	18.6147
2020	Males	Eastern Europe	Poland	Kaliska	73.278	19.1148
2020	Males	Eastern Europe	Poland	Leszcynski	73.948	21.1314
2020	Males	Eastern Europe	Poland	Poznanski	74.322	4.9882
2020	Males	Eastern Europe	Poland	Szczecin (city)	74.516	15.7785
2020	Males	Eastern Europe	Poland	Koszalinski	73.612	26.0574
2020	Males	Eastern Europe	Poland	Szczecinek-P.	72.472	23.1602
2020	Males	Eastern Europe	Poland	Szczecin	73.206	18.3319
2020	Males	Eastern Europe	Poland	Gorzowski	72.84	15.304
2020	Males	Eastern Europe	Poland	Zielonogorski	72.912	13.8849
2020	Males	Eastern Europe	Poland	Wroclaw (city)	75.403	16.0259
2020	Males	Eastern Europe	Poland	Jeleniogorski	72.274	8.9144
2020	Males	Eastern Europe	Poland	Legnica-Glogow	73.231	17.7297
2020	Males	Eastern Europe	Poland	Walbrzych	72.081	15.201
2020	Males	Eastern Europe	Poland	Wroclaw	73.385	18.3716
2020	Males	Eastern Europe	Poland	Nysa	73.067	14.7858
2020	Males	Eastern Europe	Poland	Opole	75.016	22.9007
2020	Males	Eastern Europe	Poland	Bydgoszcz-Torun	74.89	21.8862
2020	Males	Eastern Europe	Poland	Grudzindzki	72.901	19.6013
2020	Males	Eastern Europe	Poland	Inowroclaw	73.307	29.158
2020	Males	Eastern Europe	Poland	Secular	73.59	8.2215
2020	Males	Eastern Europe	Poland	Wroclawski	71.897	9.4173
2020	Males	Eastern Europe	Poland	Elblaski	72.526	12.3315
2020	Males	Eastern Europe	Poland	Olsztyn	72.922	8.1563
2020	Males	Eastern Europe	Poland	Elcki	72.418	11.459
2020	Males	Eastern Europe	Poland	Tricity	75.721	12.1594
2020	Males	Eastern Europe	Poland	Gdansk	74.698	19.0475
2020	Males	Eastern Europe	Poland	Slupsk	73.279	22.3517
2020	Males	Eastern Europe	Poland	Chojnicki	73.861	26.4094
2020	Males	Eastern Europe	Poland	Starogard	73.093	17.8358
2020	Males	Eastern Europe	Poland	Lodz (city)	71.862	6.4327
2020	Males	Eastern Europe	Poland	Lodz	72.167	12.9747
2020	Males	Eastern Europe	Poland	Piotrkowski	71.53	26.5489
2020	Males	Eastern Europe	Poland	Sieradzki	72.129	17.2584
2020	Males	Eastern Europe	Poland	Skierniewicki	71.703	15.3784
2020	Males	Eastern Europe	Poland	Kielecki	73.534	20.6415
2020	Males	Eastern Europe	Poland	Sandomierz-J.	73.276	23.7377
2020	Males	Eastern Europe	Poland	Bialski	72.74	14.8267
2020	Males	Eastern Europe	Poland	Chelm, Z.	73.179	20.4727
2020	Males	Eastern Europe	Poland	Lublin	74.208	22.3814
2020	Males	Eastern Europe	Poland	Pulawski	73.123	23.0922
2020	Males	Eastern Europe	Poland	Krosno	75.395	21.0768
2020	Males	Eastern Europe	Poland	Przemyski	74.373	25.0783
2020	Males	Eastern Europe	Poland	Rzeszowski	75.806	25.1784
2020	Males	Eastern Europe	Poland	Tarnobrzeski	75.021	17.0028
2020	Males	Eastern Europe	Poland	Bialystok	74.777	16.1317
2020	Males	Eastern Europe	Poland	Lomzynski	73.314	8.5367
2020	Males	Eastern Europe	Poland	Suwalki	73.358	21.1154
2020	Males	Eastern Europe	Poland	Warsaw (city)	76.138	15.4513
2020	Males	Eastern Europe	Poland	Warsaw E.	73.606	10.164
2020	Males	Eastern Europe	Poland	Warsaw W.	74.528	10.7557
2020	Males	Eastern Europe	Poland	Radomski	72.337	22.8727
2020	Males	Eastern Europe	Poland	Ciechanowski	71.688	15.6204
2020	Males	Eastern Europe	Poland	Plock	72.362	20.182
2020	Males	Eastern Europe	Poland	Ostrolecki	72.604	19.1741
2020	Males	Eastern Europe	Poland	Siedlecki	72.954	21.5276
2020	Males	Eastern Europe	Poland	Zyrardowski	71.979	14.7852
2020	Males	Eastern Europe	Slovakia	Bratislava	75.399	11.381
2020	Males	Eastern Europe	Slovakia	Trnava	74.191	10.7796
2020	Males	Eastern Europe	Slovakia	Trencín	74.546	15.3248
2020	Males	Eastern Europe	Slovakia	Nitra	73.074	12.3375
2020	Males	Eastern Europe	Slovakia	Zilina	73.177	11.6586
2020	Males	Eastern Europe	Slovakia	Banska Bystrica	72.881	6.9875
2020	Males	Eastern Europe	Slovakia	Presov	73.676	10.6712
2020	Males	Eastern Europe	Slovakia	Kosice	73.061	12.4879
2021	Males	Eastern Europe	Czechia	Prague	78.007	29.297
2021	Males	Eastern Europe	Czechia	C. Bohemia	76.18	31.5432
2021	Males	Eastern Europe	Czechia	S. Bohemia	76.259	28.7547
2021	Males	Eastern Europe	Czechia	Plzen	76.167	31.172
2021	Males	Eastern Europe	Czechia	Karlovy Vary	74.608	48.4003
2021	Males	Eastern Europe	Czechia	Usti nad Labem	74.081	34.2883
2021	Males	Eastern Europe	Czechia	Liberec	75.791	31.7345
2021	Males	Eastern Europe	Czechia	Hradec Kralove	76.978	40.1609
2021	Males	Eastern Europe	Czechia	Pardubice	76.472	26.6119
2021	Males	Eastern Europe	Czechia	Vysocina	76.778	19.3494
2021	Males	Eastern Europe	Czechia	S. Moravia	76.431	29.0821
2021	Males	Eastern Europe	Czechia	Olomouc	75.438	27.4078
2021	Males	Eastern Europe	Czechia	Zlin	75.624	29.8649
2021	Males	Eastern Europe	Czechia	Moravia-Silesia	74.373	34.9246
2021	Males	Eastern Europe	Estonia	Estonia	73.591	25.5487
2021	Males	Eastern Europe	Hungary	Budapest	75.214	31.5293
2021	Males	Eastern Europe	Hungary	Pest	73.203	33.0593
2021	Males	Eastern Europe	Hungary	C. Transdanubia	72.254	32.5772
2021	Males	Eastern Europe	Hungary	W. Transdanubia	73.194	26.8448
2021	Males	Eastern Europe	Hungary	S. Transdanubia	72.201	38.3863
2021	Males	Eastern Europe	Hungary	N. Hungary	70.677	39.0575
2021	Males	Eastern Europe	Hungary	N. Great Plain	71.813	38.3276
2021	Males	Eastern Europe	Hungary	S. Great Plain	72.276	36.6941
2021	Males	Eastern Europe	Lettonia	Capital	70.64	31.9386
2021	Males	Eastern Europe	Lettonia	C. & W. Lithuania	70.142	34.0403
2021	Males	Eastern Europe	Latvia	Latvia	70.004	38.7504
2021	Males	Eastern Europe	Poland	Krakow (city)	76.556	29.083
2021	Males	Eastern Europe	Poland	Cracow	74.617	18.9095
2021	Males	Eastern Europe	Poland	Tarnowski	75.464	24.3498
2021	Males	Eastern Europe	Poland	Nowosadecki	75.159	28.7139
2021	Males	Eastern Europe	Poland	Nowotarski	74.47	22.9598
2021	Males	Eastern Europe	Poland	Auschwitz	74.129	30.0884
2021	Males	Eastern Europe	Poland	Czestochowa	72.884	29.6216
2021	Males	Eastern Europe	Poland	Bielski	74.249	37.9025
2021	Males	Eastern Europe	Poland	Rybnicki	73.945	36.6008
2021	Males	Eastern Europe	Poland	Bytom	73.267	41.013
2021	Males	Eastern Europe	Poland	Gliwicki	74.182	39.2971
2021	Males	Eastern Europe	Poland	Katowice	72.503	37.8584
2021	Males	Eastern Europe	Poland	Sosnowiecki	72.298	38.585
2021	Males	Eastern Europe	Poland	Tyski	74.298	30.9277
2021	Males	Eastern Europe	Poland	Pilski	73.059	36.1679
2021	Males	Eastern Europe	Poland	Koninski	73.342	26.8139
2021	Males	Eastern Europe	Poland	Poznan (city)	75.617	36.1766
2021	Males	Eastern Europe	Poland	Kaliska	73.278	21.9742
2021	Males	Eastern Europe	Poland	Leszcynski	73.948	33.4541
2021	Males	Eastern Europe	Poland	Poznanski	74.322	17.6024
2021	Males	Eastern Europe	Poland	Szczecin (city)	74.516	38.2034
2021	Males	Eastern Europe	Poland	Koszalinski	73.612	22.5059
2021	Males	Eastern Europe	Poland	Szczecinek-P.	72.472	33.1661
2021	Males	Eastern Europe	Poland	Szczecin	73.206	33.6496
2021	Males	Eastern Europe	Poland	Gorzowski	72.84	36.0526
2021	Males	Eastern Europe	Poland	Zielonogorski	72.912	31.4137
2021	Males	Eastern Europe	Poland	Wroclaw (city)	75.403	30.7845
2021	Males	Eastern Europe	Poland	Jeleniogorski	72.274	28.7286
2021	Males	Eastern Europe	Poland	Legnica-Glogow	73.231	19.8288
2021	Males	Eastern Europe	Poland	Walbrzych	72.081	28.0594
2021	Males	Eastern Europe	Poland	Wroclaw	73.385	21.1825
2021	Males	Eastern Europe	Poland	Nysa	73.067	29.621
2021	Males	Eastern Europe	Poland	Opole	75.016	33.2096
2021	Males	Eastern Europe	Poland	Bydgoszcz-Torun	74.89	36.5017
2021	Males	Eastern Europe	Poland	Grudzindzki	72.901	40.7419
2021	Males	Eastern Europe	Poland	Inowroclaw	73.307	46.7948
2021	Males	Eastern Europe	Poland	Secular	73.59	27.8747
2021	Males	Eastern Europe	Poland	Wroclawski	71.897	27.3457
2021	Males	Eastern Europe	Poland	Elblaski	72.526	28.8601
2021	Males	Eastern Europe	Poland	Olsztyn	72.922	30.3258
2021	Males	Eastern Europe	Poland	Elcki	72.418	25.0044
2021	Males	Eastern Europe	Poland	Tricity	75.721	27.1285
2021	Males	Eastern Europe	Poland	Gdansk	74.698	30.5232
2021	Males	Eastern Europe	Poland	Slupsk	73.279	26.4877
2021	Males	Eastern Europe	Poland	Chojnicki	73.861	25.0046
2021	Males	Eastern Europe	Poland	Starogard	73.093	29.1346
2021	Males	Eastern Europe	Poland	Lodz (city)	71.862	28.1361
2021	Males	Eastern Europe	Poland	Lodz	72.167	22.8926
2021	Males	Eastern Europe	Poland	Piotrkowski	71.53	26.566
2021	Males	Eastern Europe	Poland	Sieradzki	72.129	15.1892
2021	Males	Eastern Europe	Poland	Skierniewicki	71.703	25.6167
2021	Males	Eastern Europe	Poland	Kielecki	73.534	28.5804
2021	Males	Eastern Europe	Poland	Sandomierz-J.	73.276	29.4462
2021	Males	Eastern Europe	Poland	Bialski	72.74	34.7577
2021	Males	Eastern Europe	Poland	Chelm, Z.	73.179	37.2374
2021	Males	Eastern Europe	Poland	Lublin	74.208	36.6094
2021	Males	Eastern Europe	Poland	Pulawski	73.123	38.9513
2021	Males	Eastern Europe	Poland	Krosno	75.395	41.6662
2021	Males	Eastern Europe	Poland	Przemyski	74.373	37.8368
2021	Males	Eastern Europe	Poland	Rzeszowski	75.806	32.5461
2021	Males	Eastern Europe	Poland	Tarnobrzeski	75.021	36.7607
2021	Males	Eastern Europe	Poland	Bialystok	74.777	42.5956
2021	Males	Eastern Europe	Poland	Lomzynski	73.314	28.0067
2021	Males	Eastern Europe	Poland	Suwalki	73.358	34.9539
2021	Males	Eastern Europe	Poland	Warsaw (city)	76.138	37.9422
2021	Males	Eastern Europe	Poland	Warsaw E.	73.606	19.9253
2021	Males	Eastern Europe	Poland	Warsaw W.	74.528	25.7678
2021	Males	Eastern Europe	Poland	Radomski	72.337	29.1102
2021	Males	Eastern Europe	Poland	Ciechanowski	71.688	27.6011
2021	Males	Eastern Europe	Poland	Plock	72.362	33.8471
2021	Males	Eastern Europe	Poland	Ostrolecki	72.604	40.7509
2021	Males	Eastern Europe	Poland	Siedlecki	72.954	40.045
2021	Males	Eastern Europe	Poland	Zyrardowski	71.979	30.1981
2021	Males	Eastern Europe	Slovakia	Bratislava	75.399	25.2226
2021	Males	Eastern Europe	Slovakia	Trnava	74.191	46.2825
2021	Males	Eastern Europe	Slovakia	Trencín	74.546	46.023
2021	Males	Eastern Europe	Slovakia	Nitra	73.074	50.6036
2021	Males	Eastern Europe	Slovakia	Zilina	73.177	37.1273
2021	Males	Eastern Europe	Slovakia	Banska Bystrica	72.881	52.9732
2021	Males	Eastern Europe	Slovakia	Presov	73.676	50.8598
2021	Males	Eastern Europe	Slovakia	Kosice	73.061	59.8874
2020	Females	Western Europe	Italy	Turin	84.941	9.2261
2020	Females	Western Europe	Italy	Genova	84.628	10.9772
2020	Females	Western Europe	Germany	Saar	82.017	-1.7418
2020	Females	Western Europe	Germany	M. Schleswig-Holstein	82.741	-3.0928
2020	Females	Western Europe	Germany	N. Schleswig-Holstein	82.26	-2.4267
2020	Females	Western Europe	Germany	E. Schleswig-Holstein	82.567	-1.4955
2020	Females	Western Europe	Germany	S. Schleswig-Holstein	83.106	1.0561
2020	Females	Western Europe	Germany	SW. Schleswig-Holstein	82.046	-5.9592
2020	Females	Western Europe	Italy	Spice	85.453	7.3743
2020	Females	Western Europe	Germany	Berlin	82.988	1.5184
2020	Females	Western Europe	Italy	SW. Sardine	85.277	2.5566
2020	Females	Western Europe	Italy	Foggia, Bari, B.A.T.	84.705	10.1063
2020	Females	Western Europe	Italy	Varese	85.391	11.0922
2020	Females	Western Europe	Germany	Havelland-Fläming	83.385	3.9075
2020	Females	Western Europe	Germany	Lusatia-Spree Forest	83.104	5.3324
2020	Females	Western Europe	Germany	Oderland-Spree	82.912	-0.2635
2020	Females	Western Europe	Germany	Prignitz-Oberhavel	83.021	-3.3575
2020	Females	Western Europe	Germany	Uckermark-Barnim	82.952	1.9371
2020	Females	Western Europe	Italy	Como, Lecco	85.488	10.796
2020	Females	Western Europe	Germany	Mecklenburg Lake D.	82.763	-6.3548
2020	Females	Western Europe	Germany	M. Mecklenburg/Rostock	83.206	0.3033
2020	Females	Western Europe	Germany	Vorpommern	82.486	1.9304
2020	Females	Western Europe	Germany	W. Mecklenburg	83.182	14.7031
2020	Females	Western Europe	Italy	Sondrio	85.169	17.6168
2020	Females	Western Europe	Germany	Up. Elbe Valley	84.514	2.2306
2020	Females	Western Europe	Germany	Up. Lusatia-Lower Silesia	83.562	3.1039
2020	Females	Western Europe	Germany	S. Saxony	83.433	5.1626
2020	Females	Western Europe	Germany	W. Saxony	83.309	0.1212
2020	Females	Western Europe	Italy	Milan	85.562	11.7693
2020	Females	Western Europe	Germany	Altmark	82.104	-8.8552
2020	Females	Western Europe	Germany	Anhalt-Bitterfeld-Witt.	82.541	1.5074
2020	Females	Western Europe	Germany	Halle/Saale	82.687	6.1522
2020	Females	Western Europe	Germany	Magdeburg	82.338	2.938
2020	Females	Western Europe	Italy	Bergamo	85.005	24.4108
2020	Females	Western Europe	Germany	M. Thuringia	82.772	0.6754
2020	Females	Western Europe	Germany	N. Thuringia	82.495	-1.4185
2020	Females	Western Europe	Germany	E. Thuringia	83.55	1.4181
2020	Females	Western Europe	Germany	S. Thuringia	82.545	-7.2491
2020	Females	Western Europe	Italy	Brescia	85.669	19.1103
2020	Females	Western Europe	Italy	Pavia	84.34	20.4455
2020	Females	Western Europe	Italy	Cremona	84.654	27.0221
2020	Females	Western Europe	Italy	Biella, Vercelli	84.514	12.0181
2020	Females	Western Europe	Italy	Mantova	85.107	16.2922
2020	Females	Western Europe	Germany	Hamburg	83.1	-0.5964
2020	Females	Western Europe	Italy	Bozen	85.877	9.7725
2020	Females	Western Europe	Italy	Trento	86.121	10.5468
2020	Females	Western Europe	Italy	Verona	85.51	5.1295
2020	Females	Western Europe	Italy	Vicenza	85.627	5.2451
2020	Females	Western Europe	Italy	Belluno	85.018	9.6964
2020	Females	Western Europe	Italy	Treviso	85.96	2.4699
2020	Females	Western Europe	Italy	Venezia	85.338	9.427
2020	Females	Western Europe	Italy	Padova	85.582	3.5394
2020	Females	Western Europe	Italy	Rovigo	84.816	6.8481
2020	Females	Western Europe	Italy	Novara, V.C.O.	84.837	9.5211
2020	Females	Western Europe	Italy	Udine	85.376	9.2936
2020	Females	Western Europe	Germany	Braunschweig	82.48	-1.9049
2020	Females	Western Europe	Germany	Bremen Hinterland	82.81	-2.7458
2020	Females	Western Europe	Germany	Bremerhaven	81.9	4.4429
2020	Females	Western Europe	Germany	Emsland	82.948	3.072
2020	Females	Western Europe	Germany	Göttingen	82.526	-3.9357
2020	Females	Western Europe	Germany	Hamburg-S. Hinterland	83.186	-2.5921
2020	Females	Western Europe	Germany	Hannover	82.907	-0.9272
2020	Females	Western Europe	Germany	Hildesheim	82.32	3.2799
2020	Females	Western Europe	Germany	Lüneburg	82.464	-6.1273
2020	Females	Western Europe	Italy	Gorizia	84.976	2.7513
2020	Females	Western Europe	Germany	Oldenburg	82.859	-0.4556
2020	Females	Western Europe	Germany	Osnabrück	83.477	1.2657
2020	Females	Western Europe	Germany	E. Frisia	81.889	-3.5575
2020	Females	Western Europe	Germany	S. Heath	82.673	2.7615
2020	Females	Western Europe	Italy	Trieste	84.797	1.1748
2020	Females	Western Europe	Italy	Piacenza	84.972	23.0377
2020	Females	Western Europe	Italy	Parma	85.336	14.3456
2020	Females	Western Europe	Italy	R. nell'Emilia	85.215	7.244
2020	Females	Western Europe	Italy	Modena	85.484	3.78
2020	Females	Western Europe	Italy	Bologna	85.309	4.0305
2020	Females	Western Europe	Italy	Ferrara	84.243	1.8178
2020	Females	Western Europe	Italy	Ravenna	85.356	0.2162
2020	Females	Western Europe	Italy	Cuneo	84.722	6.2541
2020	Females	Western Europe	Italy	F.C., Rimini	85.702	7.1623
2020	Females	Western Europe	Germany	Bremen	82.672	3.0217
2020	Females	Western Europe	Italy	Pesaro, Urbino	85.831	14.1845
2020	Females	Western Europe	Italy	Ancona	85.542	5.5208
2020	Females	Western Europe	Italy	Macerata	85.635	7.1078
2020	Females	Western Europe	Italy	Ascoli, Piceno, Fermo	85.44	2.5427
2020	Females	Western Europe	Italy	Massa-Carrara	84.889	15.7353
2020	Females	Western Europe	Italy	Lucca	84.78	5.7442
2020	Females	Western Europe	Italy	Pistoia	85.514	7.077
2020	Females	Western Europe	Italy	Firenze, Prato	85.799	6.2919
2020	Females	Western Europe	Italy	Livorno	84.718	2.5542
2020	Females	Western Europe	Italy	Asti	84.283	17.3439
2020	Females	Western Europe	Italy	Pisa	85.005	3.4003
2020	Females	Western Europe	Germany	Aachen	82.343	0.9072
2020	Females	Western Europe	Germany	Arnsberg	82.561	0.0786
2020	Females	Western Europe	Germany	Bielefeld	83.21	-0.826
2020	Females	Western Europe	Germany	Bochum/Hagen	81.948	-0.7156
2020	Females	Western Europe	Germany	Bonn	83.451	2.3067
2020	Females	Western Europe	Germany	Dortmund	81.999	0.1517
2020	Females	Western Europe	Germany	Duisburg/Essen	81.939	-0.5722
2020	Females	Western Europe	Germany	Dusseldorf	82.527	0.0038
2020	Females	Western Europe	Germany	Emscher-Lippe	81.783	4.9068
2020	Females	Western Europe	Italy	Arezzo	85.173	-2.0387
2020	Females	Western Europe	Germany	Cologne	82.863	-0.3573
2020	Females	Western Europe	Germany	Münster	83.529	0.2704
2020	Females	Western Europe	Germany	Paderborn	83.489	1.3963
2020	Females	Western Europe	Germany	Siegen	82.56	3.2483
2020	Females	Western Europe	Italy	Siena	85.628	4.7663
2020	Females	Western Europe	Italy	Grosseto	84.824	-3.8683
2020	Females	Western Europe	Italy	Perugia	85.724	3.9208
2020	Females	Western Europe	Italy	Terni	85.133	6.1831
2020	Females	Western Europe	Italy	Viterbo	83.893	4.2989
2020	Females	Western Europe	Italy	Rieti	84.38	4.4224
2020	Females	Western Europe	Italy	Rome	84.578	-0.3385
2020	Females	Western Europe	Italy	Latina	84.369	0.9889
2020	Females	Western Europe	Italy	Alessandria	84.107	15.4382
2020	Females	Western Europe	Italy	Frosinone	84.109	1.7342
2020	Females	Western Europe	Germany	M. Hessen	82.902	1.0119
2020	Females	Western Europe	Germany	N. Hessen	82.713	1.5982
2020	Females	Western Europe	Germany	E. Hessen	83.587	7.9729
2020	Females	Western Europe	Germany	Rhine-Main	83.595	0.1446
2020	Females	Western Europe	Germany	Starkenburg	83.12	1.2767
2020	Females	Western Europe	Italy	Caserta	83.035	1.3538
2020	Females	Western Europe	Italy	Benevento	84.456	1.2479
2020	Females	Western Europe	Italy	Naples	82.645	2.949
2020	Females	Western Europe	Italy	Avellino	84.332	10.6163
2020	Females	Western Europe	Italy	Salerno	83.851	-3.2552
2020	Females	Western Europe	Italy	L'Aquila	84.78	2.8557
2020	Females	Western Europe	Italy	Teramo	85.03	1.743
2020	Females	Western Europe	Italy	Pescara	85.079	10.3578
2020	Females	Western Europe	Italy	Chieti	84.807	-1.5977
2020	Females	Western Europe	Italy	Aosta	84.932	15.9096
2020	Females	Western Europe	Italy	Campobasso	85.148	12.1901
2020	Females	Western Europe	Germany	M. Rhine-Westerwald	82.763	0.2893
2020	Females	Western Europe	Germany	Rh. Hessen-Nahe	83.043	-2.4561
2020	Females	Western Europe	Germany	Rh. Palatinate	83.184	-0.1331
2020	Females	Western Europe	Germany	Trier	82.995	3.6835
2020	Females	Western Europe	Germany	W. Palatinate	82.412	8.143
2020	Females	Western Europe	Italy	Taranto	84.565	1.0005
2020	Females	Western Europe	Italy	Brindisi	84.444	-4.4265
2020	Females	Western Europe	Italy	Lecce	84.865	0.2795
2020	Females	Western Europe	Italy	Potenza	84.473	0.609
2020	Females	Western Europe	Italy	Matera	84.807	3.4568
2020	Females	Western Europe	Italy	Cosenza	84.242	-1.0107
2020	Females	Western Europe	Italy	Catanzaro, Crotone, V.V.	84.303	-0.4983
2020	Females	Western Europe	Italy	Imperia	84.776	7.1381
2020	Females	Western Europe	Italy	R. di Calabria	84.146	0.7707
2020	Females	Western Europe	Germany	Lake Constance	84.077	0.1124
2020	Females	Western Europe	Germany	Danube-Iller (BW)	83.891	5.4607
2020	Females	Western Europe	Germany	Franconia	83.608	-3.1112
2020	Females	Western Europe	Germany	High Rh.-Lake Constance	83.93	-1.372
2020	Females	Western Europe	Germany	M. Upper Rhine	83.632	-0.6469
2020	Females	Western Europe	Germany	Neckar-Alb	84.283	-2.5581
2020	Females	Western Europe	Germany	N. Black Forest	83.672	3.9716
2020	Females	Western Europe	Germany	E. Württemberg	83.699	-0.0395
2020	Females	Western Europe	Germany	Black Forest-Baar-Heuberg	83.458	-3.4317
2020	Females	Western Europe	Italy	Trapani	83.74	-2.0428
2020	Females	Western Europe	Germany	Stuttgart	84.187	-0.1234
2020	Females	Western Europe	Germany	S. Upper Rhine	84.085	-0.3659
2020	Females	Western Europe	Germany	Lower Neckar	83.278	-1.8444
2020	Females	Western Europe	Italy	Palermo	83.557	3.3135
2020	Females	Western Europe	Italy	Messina	83.651	3.8879
2020	Females	Western Europe	Italy	Agrigento	83.852	5.6913
2020	Females	Western Europe	Italy	Caltanissetta	83.09	-5.5423
2020	Females	Western Europe	Italy	Enna	83.622	5.2537
2020	Females	Western Europe	Italy	Catania	83.478	2.4182
2020	Females	Western Europe	Italy	Ragusa	83.864	5.8369
2020	Females	Western Europe	Italy	Siracusa	83.239	7.1979
2020	Females	Western Europe	Italy	Savona	84.723	6.6918
2020	Females	Western Europe	Italy	Sassari, O.T.	84.791	9.016
2020	Females	Western Europe	Germany	Allgäu	84.141	2.198
2020	Females	Western Europe	Germany	Augsburg	83.735	3.8412
2020	Females	Western Europe	Germany	Bavarian Lower Main	83.636	3.0191
2020	Females	Western Europe	Germany	Danube-Iller (BY)	83.822	7.2031
2020	Females	Western Europe	Germany	Danube-Forest	83.018	2.0848
2020	Females	Western Europe	Germany	M. Franconia	83.064	-0.7027
2020	Females	Western Europe	Germany	Ingolstadt	83.628	-2.1019
2020	Females	Western Europe	Germany	Landshut	83.183	4.9756
2020	Females	Western Europe	Germany	Main-Rhön	83.426	0.2148
2020	Females	Western Europe	Germany	Munich	84.44	0.1113
2020	Females	Western Europe	Germany	E. Up. Franconia	82.665	5.6942
2020	Females	Western Europe	Germany	W. U. Franconia	82.93	-0.6464
2020	Females	Western Europe	Germany	Bavarian Oberland	84.091	8.5769
2020	Females	Western Europe	Germany	N. Up. Palatinate	82.853	11.9741
2020	Females	Western Europe	Germany	Regensburg	83.343	3.759
2020	Females	Western Europe	Germany	SE. Up. Bavaria	83.555	1.0476
2020	Females	Western Europe	Germany	W. M. Franconia	83.128	5.1115
2020	Females	Western Europe	Germany	Würzburg	83.908	-2.2086
2020	Females	Western Europe	Italy	Pordenone	85.762	6.6016
2020	Females	Western Europe	Italy	Isernia	84.87	2.5812
2020	Females	Western Europe	Austria	Burgenland	83.647	1.8378
2020	Females	Western Europe	Austria	Low. Austria	83.44	2.4078
2020	Females	Western Europe	Austria	Vienna	82.723	2.7646
2020	Females	Western Europe	Austria	Carinthia	84.077	0.8251
2020	Females	Western Europe	Austria	Styria	84.084	4.1452
2020	Females	Western Europe	Austria	Up. Austria	84.125	3.5583
2020	Females	Western Europe	Austria	Salzburg	84.49	6.9146
2020	Females	Western Europe	Austria	Tyrol	84.531	3.3526
2020	Females	Western Europe	Austria	Vorarlberg	84.463	6.1106
2020	Females	Western Europe	Belgium	Brussels	83.368	13.8145
2020	Females	Western Europe	Belgium	Antwerp	83.801	2.6782
2020	Females	Western Europe	Belgium	Limburg	84.237	6.5841
2020	Females	Western Europe	Belgium	E. Flanders	83.923	3.9309
2020	Females	Western Europe	Belgium	Flem. Brabant	84.546	4.0743
2020	Females	Western Europe	Belgium	W. Flanders	84.259	5.4162
2020	Females	Western Europe	Belgium	Walloon Brabant	83.96	3.2198
2020	Females	Western Europe	Belgium	Hainaut	81.736	10.6093
2020	Females	Western Europe	Belgium	Liège	81.92	10.2329
2020	Females	Western Europe	Belgium	Luxembourg (B.)	82.574	5.2415
2020	Females	Western Europe	Belgium	Namur	82.111	1.7482
2020	Females	Western Europe	Switzerland	Lake Geneva region	84.524	9.3901
2020	Females	Western Europe	Switzerland	Espace Mittelland	83.716	3.1166
2020	Females	Western Europe	Switzerland	NW. Switzerland	83.795	0.2417
2020	Females	Western Europe	Switzerland	Zurich	84.075	6.6835
2020	Females	Western Europe	Switzerland	E. Switzerland	83.848	5.7988
2020	Females	Western Europe	Switzerland	C. Switzerland	84.267	4.5399
2020	Females	Western Europe	Switzerland	Ticino	84.987	9.5571
2020	Females	Western Europe	Denmark	Byen Kobenhavn	81.994	0.0927
2020	Females	Western Europe	Denmark	Kobenhavns omegn	82.768	3.135
2020	Females	Western Europe	Denmark	Nordsjælland	83.523	-2.4342
2020	Females	Western Europe	Denmark	Bornholm	81.381	-10.1811
2020	Females	Western Europe	Denmark	Ostsjælland	82.725	-4.2859
2020	Females	Western Europe	Denmark	Vest- og Sydsjælland	81.741	2.5627
2020	Females	Western Europe	Denmark	Fyn	82.898	1.0523
2020	Females	Western Europe	Denmark	Sydjylland	82.849	0.1134
2020	Females	Western Europe	Denmark	Vestjylland	83.093	1.5098
2020	Females	Western Europe	Denmark	Østjylland	83.059	-1.6981
2020	Females	Western Europe	Denmark	Nordjylland	82.535	2.485
2020	Females	Western Europe	Spain	A Coruna	85.369	-1.9418
2020	Females	Western Europe	Spain	Lugo	85.688	8.3691
2020	Females	Western Europe	Spain	Ourense	85.965	6.859
2020	Females	Western Europe	Spain	Pontevedra	85.59	1.5099
2020	Females	Western Europe	Spain	Asturias	85.16	5.6575
2020	Females	Western Europe	Spain	Cantabria	85.705	6.4203
2020	Females	Western Europe	Spain	Araba/Alava	86.574	8.9344
2020	Females	Western Europe	Spain	Gipuzkoa	86.012	2.3061
2020	Females	Western Europe	Spain	Biscay	85.824	4.9715
2020	Females	Western Europe	Spain	Navarre	86.29	7.4788
2020	Females	Western Europe	Spain	La Rioja	86.027	8.8482
2020	Females	Western Europe	Spain	Huesca	85.995	4.8667
2020	Females	Western Europe	Spain	Teruel	85.957	8.8595
2020	Females	Western Europe	Spain	Zaragossa	85.744	12.9633
2020	Females	Western Europe	Spain	Madrid	86.517	16.5626
2020	Females	Western Europe	Spain	Avila	85.532	14.0237
2020	Females	Western Europe	Spain	Burgos	86.715	7.522
2020	Females	Western Europe	Spain	León	85.923	9.8682
2020	Females	Western Europe	Spain	Palencia	85.869	15.6585
2020	Females	Western Europe	Spain	Salamanca	86.551	15.2535
2020	Females	Western Europe	Spain	Segovia	86.356	14.4034
2020	Females	Western Europe	Spain	Soria	86.472	17.6899
2020	Females	Western Europe	Spain	Valladolid	86.16	6.9913
2020	Females	Western Europe	Spain	Zamora	85.881	8.6563
2020	Females	Western Europe	Spain	Albacete	85.471	18.0166
2020	Females	Western Europe	Spain	Real city	85.066	26.5166
2020	Females	Western Europe	Spain	Cuenca	85.603	16.3382
2020	Females	Western Europe	Spain	Guadalajara	86.159	8.7766
2020	Females	Western Europe	Spain	Toledo	85.626	18.719
2020	Females	Western Europe	Spain	Badajoz	84.694	5.5619
2020	Females	Western Europe	Spain	Cáceres	85.385	15.5249
2020	Females	Western Europe	Spain	Barcelona	85.852	12.8368
2020	Females	Western Europe	Spain	Girona	85.524	7.3987
2020	Females	Western Europe	Spain	Lleida	85.665	9.8084
2020	Females	Western Europe	Spain	Tarragona	85.382	8.5071
2020	Females	Western Europe	Spain	Alicante	85.069	6.516
2020	Females	Western Europe	Spain	Castellon	84.996	9.7707
2020	Females	Western Europe	Spain	Valencia	84.838	4.9668
2020	Females	Western Europe	Spain	Balearic Is.	85.208	1.7757
2020	Females	Western Europe	Spain	Almería	84.119	8.9499
2020	Females	Western Europe	Spain	Cadiz	83.601	3.1812
2020	Females	Western Europe	Spain	Cordoba	84.978	5.8141
2020	Females	Western Europe	Spain	Granada	84.29	9.8333
2020	Females	Western Europe	Spain	Huelva	84.013	6.3605
2020	Females	Western Europe	Spain	Jaen	84.521	7.8358
2020	Females	Western Europe	Spain	Malaga	84.33	4.1149
2020	Females	Western Europe	Spain	Sevilla	84.115	4.0589
2020	Females	Western Europe	Spain	Murcia	84.747	1.0225
2020	Females	Western Europe	Spain	Ceuta	83.008	15.2868
2020	Females	Western Europe	Spain	Melilla	82.177	26.9762
2020	Females	Western Europe	Finland	W. Finland	84.239	-0.8445
2020	Females	Western Europe	Finland	Helsinski	84.199	1.9196
2020	Females	Western Europe	Finland	S. Finland	83.868	0.9619
2020	Females	Western Europe	Finland	N & E. Finland	83.571	-0.7578
2020	Females	Western Europe	France	Paris	86.208	7.3158
2020	Females	Western Europe	France	Seine-et-Marne	84.767	3.7538
2020	Females	Western Europe	France	Yvelines	86.144	6.7973
2020	Females	Western Europe	France	Essonne	85.632	7.931
2020	Females	Western Europe	France	Hts-de-Seine	86.124	3.4805
2020	Females	Western Europe	France	Seine-St-Denis	84.453	14.0558
2020	Females	Western Europe	France	Val-de-Marne	85.693	6.5207
2020	Females	Western Europe	France	Val-d'Oise	84.926	9.9538
2020	Females	Western Europe	France	Cher	83.873	4.0851
2020	Females	Western Europe	France	Eure-et-Loir	84.651	2.5902
2020	Females	Western Europe	France	Indre	84.306	-3.1621
2020	Females	Western Europe	France	Indre-et-Loire	85.683	0.7376
2020	Females	Western Europe	France	Loir-et-Cher	85.039	1.6458
2020	Females	Western Europe	France	Loiret	84.897	-3.1677
2020	Females	Western Europe	France	Côte-d’Or	85.333	3.8063
2020	Females	Western Europe	France	Nièvre	83.733	-1.2124
2020	Females	Western Europe	France	Saône-et-Loire	85.079	3.0935
2020	Females	Western Europe	France	Yonne	83.776	2.9975
2020	Females	Western Europe	France	Doubs	85.008	-2.2468
2020	Females	Western Europe	France	Jura	85.074	7.1241
2020	Females	Western Europe	France	Haute-Saône	84.333	14.7632
2020	Females	Western Europe	France	Belfort	84.279	6.6618
2020	Females	Western Europe	France	Calvados	84.873	2.5422
2020	Females	Western Europe	France	Manche	85.118	-0.1853
2020	Females	Western Europe	France	Orne	85.051	2.8263
2020	Females	Western Europe	France	Eure	84.259	2.3772
2020	Females	Western Europe	France	Seine-Mar.	84.2	2.4477
2020	Females	Western Europe	France	Nord	83.465	3.3842
2020	Females	Western Europe	France	Pas-de-Calais	83.186	3.8812
2020	Females	Western Europe	France	Aisne	83.03	-1.8948
2020	Females	Western Europe	France	Oise	84.004	5.0619
2020	Females	Western Europe	France	Somme	83.487	5.7688
2020	Females	Western Europe	France	Bas-Rhin	84.889	6.8358
2020	Females	Western Europe	France	Ht-Rhin	84.572	8.7973
2020	Females	Western Europe	France	Ardennes	83.494	8.2781
2020	Females	Western Europe	France	Aube	84.282	0.9957
2020	Females	Western Europe	France	Marne	84.212	4.817
2020	Females	Western Europe	France	Hte-Marne	83.924	5.1374
2020	Females	Western Europe	France	Mthe-et-Moselle	84.366	7.1543
2020	Females	Western Europe	France	Meuse	84.114	10.7867
2020	Females	Western Europe	France	Moselle	83.702	0.9589
2020	Females	Western Europe	France	Vosges	84.13	14.8743
2020	Females	Western Europe	France	Loire-Atl.	85.469	-0.1698
2020	Females	Western Europe	France	Maine-et-Loire	85.95	-1.7262
2020	Females	Western Europe	France	Mayenne	85.652	1.8193
2020	Females	Western Europe	France	Sarthe	83.186	3.8812
2020	Females	Western Europe	France	Vendée	85.42	-1.275
2020	Females	Western Europe	France	Côtes-d'Armor	84.356	4.1189
2020	Females	Western Europe	France	Finistère	84.284	4.7128
2020	Females	Western Europe	France	Ille-et-Vilaine	85.582	1.5049
2020	Females	Western Europe	France	Morbihan	84.781	-0.6167
2020	Females	Western Europe	France	Dordogne	84.681	6.3293
2020	Females	Western Europe	France	Gironde	85.438	-2.1107
2020	Females	Western Europe	France	Landes	85.032	-4.8594
2020	Females	Western Europe	France	Lot-et-Garonne	85.106	2.5552
2020	Females	Western Europe	France	Pyrénées-Atl.	85.6	1.527
2020	Females	Western Europe	France	Corrèze	84.85	-12.9809
2020	Females	Western Europe	France	Creuse	84.15	14.9958
2020	Females	Western Europe	France	Hte-Vienne	85.285	1.2453
2020	Females	Western Europe	France	Charente	84.778	-3.6843
2020	Females	Western Europe	France	Charente-Mar.	84.942	-3.5262
2020	Females	Western Europe	France	Deux-Sèvres	85.169	-0.3798
2020	Females	Western Europe	France	Vienne	85.595	0.458
2020	Females	Western Europe	France	Aude	84.678	0.096
2020	Females	Western Europe	France	Gard	84.978	1.5372
2020	Females	Western Europe	France	Hérault	85.353	-0.363
2020	Females	Western Europe	France	Lozère	84.421	-8.422
2020	Females	Western Europe	France	Pyrénées-Or.	84.577	-2.4589
2020	Females	Western Europe	France	Ariège	84.847	1.1731
2020	Females	Western Europe	France	Aveyron	85.542	-1.3676
2020	Females	Western Europe	France	Hte-Garonne	85.84	-1.8808
2020	Females	Western Europe	France	Gers	85.202	3.1241
2020	Females	Western Europe	France	Lot	85.216	3.4374
2020	Females	Western Europe	France	Htes-Pyrénées	84.847	1.7717
2020	Females	Western Europe	France	Tarn	85.599	-6.486
2020	Females	Western Europe	France	Tarn-et-Garonne	84.985	6.9709
2020	Females	Western Europe	France	Allier	84.557	0.8142
2020	Females	Western Europe	France	Cantal	84.164	-4.7676
2020	Females	Western Europe	France	Hte-Loire	85.095	4.5124
2020	Females	Western Europe	France	Puy-de-Dôme	84.901	-0.1946
2020	Females	Western Europe	France	Ain	85.636	1.022
2020	Females	Western Europe	France	Ardèche	84.905	5.2602
2020	Females	Western Europe	France	Drôme	85.399	-0.2476
2020	Females	Western Europe	France	Isère	85.832	3.3262
2020	Females	Western Europe	France	Loire	85.197	3.1158
2020	Females	Western Europe	France	Rhône	86.03	3.5287
2020	Females	Western Europe	France	Savoie	85.656	4.2371
2020	Females	Western Europe	France	Hte-Savoie	85.92	9.5406
2020	Females	Western Europe	France	Alpes-de-Hte-Pce	84.636	-3.3692
2020	Females	Western Europe	France	Htes-Alpes	85.851	3.5093
2020	Females	Western Europe	France	Alpes-Mar.	85.329	0.1481
2020	Females	Western Europe	France	Bches-du-Rhône	85.241	4.6206
2020	Females	Western Europe	France	Var	85.236	-1.8756
2020	Females	Western Europe	France	Vaucluse	84.889	1.1681
2020	Females	Western Europe	France	Corse	85.698	-3.6458
2020	Females	Western Europe	Ireland	Ireland	83.607	3.2376
2020	Females	Western Europe	Iceland	Iceland	83.793	1.4184
2020	Females	Western Europe	Luxembourg	Luxembourg	84.14	3.3226
2020	Females	Western Europe	Netherlands	Groningen	82.577	-1.0448
2020	Females	Western Europe	Netherlands	Friesland	83.327	0.9276
2020	Females	Western Europe	Netherlands	Drenthe	83.192	-1.8084
2020	Females	Western Europe	Netherlands	Overijssel	83.148	2.3596
2020	Females	Western Europe	Netherlands	Gelderland	83.261	3.6066
2020	Females	Western Europe	Netherlands	Flevoland	83.251	7.2435
2020	Females	Western Europe	Netherlands	Utrecht	83.607	4.1083
2020	Females	Western Europe	Netherlands	N. Holland	83.465	2.942
2020	Females	Western Europe	Netherlands	S. Holland	83.464	6.6109
2020	Females	Western Europe	Netherlands	Zeeland	83.915	0.7834
2020	Females	Western Europe	Netherlands	N. Brabant	83.247	5.3343
2020	Females	Western Europe	Netherlands	Limburg	83.101	5.0522
2020	Females	Western Europe	Norway	Innlandet	83.23	-2.3777
2020	Females	Western Europe	Norway	Agder	84.123	2.3266
2020	Females	Western Europe	Norway	Trondelag	84.242	-4.537
2020	Females	Western Europe	Norway	N. Norway	83.674	5.1379
2020	Females	Western Europe	Norway	Oslo, Viken	84.227	1.233
2020	Females	Western Europe	Norway	Vestfold, Telemark	83.662	2.1788
2020	Females	Western Europe	Norway	More, Romsdal	84.703	-1.0936
2020	Females	Western Europe	Portugal	North	84.39	5.4713
2020	Females	Western Europe	Portugal	Algarve	83.796	10.8312
2020	Females	Western Europe	Portugal	Centre	84.264	3.662
2020	Females	Western Europe	Portugal	Lisbon Met.	84.092	4.2788
2020	Females	Western Europe	Portugal	Alentejo	83.345	3.4348
2020	Females	Western Europe	Sweden	Stockholm	84.47	3.2876
2020	Females	Western Europe	Sweden	Uppsala	84.568	3.5176
2020	Females	Western Europe	Sweden	Södermanland	83.512	8.0939
2020	Females	Western Europe	Sweden	Östergötland	84.014	2.816
2020	Females	Western Europe	Sweden	Örebro	83.999	3.6063
2020	Females	Western Europe	Sweden	Västmanland	83.77	3.335
2020	Females	Western Europe	Sweden	Jönköping	84.409	0.6711
2020	Females	Western Europe	Sweden	Kronoberg	84.326	5.3802
2020	Females	Western Europe	Sweden	Kalmar	83.863	-3.7361
2020	Females	Western Europe	Sweden	Gotland	84.055	-8.7891
2020	Females	Western Europe	Sweden	Blekinge	83.488	-2.8027
2020	Females	Western Europe	Sweden	Skane	84.076	1.9294
2020	Females	Western Europe	Sweden	Halland	84.67	-4.4825
2020	Females	Western Europe	Sweden	Västra Götaland	83.879	0.6066
2020	Females	Western Europe	Sweden	Värmland	83.73	-0.471
2020	Females	Western Europe	Sweden	Dalarna	83.903	-3.7748
2020	Females	Western Europe	Sweden	Gävleborg	83.112	-1.1669
2020	Females	Western Europe	Sweden	Västernorrland	83.029	1.8787
2020	Females	Western Europe	Sweden	Jämtland	83.489	5.3989
2020	Females	Western Europe	Sweden	Västerbotten	83.604	0.1999
2020	Females	Western Europe	Sweden	Norrbotten	83.043	4.4134
2020	Females	Western Europe	Slovenia	E. Slovenia	82.994	8.7343
2020	Females	Western Europe	Slovenia	W.Slovenia	84.467	2.0695
2020	Females	Western Europe	United Kingdom	Tees Valley, Durham	81.49	9.6385
2020	Females	Western Europe	United Kingdom	Northumb., Tyne & Wear	82.032	5.2788
2020	Females	Western Europe	United Kingdom	Cumbria	83.191	8.9525
2020	Females	Western Europe	United Kingdom	Gr. Manchester	81.631	6.8381
2020	Females	Western Europe	United Kingdom	Lancashire	81.917	7.0522
2020	Females	Western Europe	United Kingdom	Cheshire	83.374	5.9963
2020	Females	Western Europe	United Kingdom	Merseyside	81.351	10.1126
2020	Females	Western Europe	United Kingdom	E. Yorksh. and N. Lincolnsh.	82.457	2.291
2020	Females	Western Europe	United Kingdom	N. Yorkshire	84.1	1.3049
2020	Females	Western Europe	United Kingdom	S. Yorkshire	82.052	3.939
2020	Females	Western Europe	United Kingdom	W. Yorkshire	82.157	4.5548
2020	Females	Western Europe	United Kingdom	Derbysh., Nottinghamsh.	82.674	1.6565
2020	Females	Western Europe	United Kingdom	Leicestersh., Rutland, North.	83.364	6.6883
2020	Females	Western Europe	United Kingdom	Lincolnshire	83.119	3.3821
2020	Females	Western Europe	United Kingdom	Herefordsh., Worcestersh., Warwicks.	83.762	7.0806
2020	Females	Western Europe	United Kingdom	Shropsh., Staffordsh.	82.813	1.8139
2020	Females	Western Europe	United Kingdom	W. Midlands	82.233	8.0915
2020	Females	Western Europe	United Kingdom	E. Anglia	83.945	0.8897
2020	Females	Western Europe	United Kingdom	Bedfordsh., Hertfordsh.	83.975	7.3508
2020	Females	Western Europe	United Kingdom	Essex	83.341	-0.5781
2020	Females	Western Europe	United Kingdom	Inner London W.	85.212	8.6617
2020	Females	Western Europe	United Kingdom	Inner London E.	83.412	13.6215
2020	Females	Western Europe	United Kingdom	Outer London E. and NE.	83.776	10.296
2020	Females	Western Europe	United Kingdom	Outer London S.	84.338	7.3917
2020	Females	Western Europe	United Kingdom	Out. London W. & NW.	84.826	13.0341
2020	Females	Western Europe	United Kingdom	Berksh., Buckinghamsh., Oxfordsh.	84.443	4.6652
2020	Females	Western Europe	United Kingdom	Surrey, E. & W. Sussex	84.345	0.9121
2020	Females	Western Europe	United Kingdom	Hampshire and Isle of Wight	84.019	3.3972
2020	Females	Western Europe	United Kingdom	Kent	83.332	6.2864
2020	Females	Western Europe	United Kingdom	Gloucestersh., Wiltsh., Bristol	83.955	1.1089
2020	Females	Western Europe	United Kingdom	Dorset and Somerset	84.231	0.0663
2020	Females	Western Europe	United Kingdom	Cornwall and Scilly Is.	83.617	-1.3347
2020	Females	Western Europe	United Kingdom	Devon	83.77	-1.3477
2020	Females	Western Europe	United Kingdom	W. Wales, The Valleys	82.123	2.0803
2020	Females	Western Europe	United Kingdom	E. Wales	82.93	9.9158
2020	Females	Western Europe	United Kingdom	Scotland	80.957	2.1804
2020	Females	Western Europe	United Kingdom	N. Ireland	82.203	5.7718
2021	Females	Western Europe	Italy	Turin	84.941	7.0389
2021	Females	Western Europe	Italy	Genova	84.628	0.2872
2021	Females	Western Europe	Germany	Saar	82.017	4.2539
2021	Females	Western Europe	Germany	M. Schleswig-Holstein	82.741	3.7236
2021	Females	Western Europe	Germany	N. Schleswig-Holstein	82.26	3.4122
2021	Females	Western Europe	Germany	E. Schleswig-Holstein	82.567	3.8868
2021	Females	Western Europe	Germany	S. Schleswig-Holstein	83.106	2.7846
2021	Females	Western Europe	Germany	SW. Schleswig-Holstein	82.046	6.4913
2021	Females	Western Europe	Italy	Spice	85.453	12.2705
2021	Females	Western Europe	Germany	Berlin	82.988	2.6848
2021	Females	Western Europe	Italy	SW. Sardine	85.277	3.634
2021	Females	Western Europe	Italy	Foggia, Bari, B.A.T.	84.705	13.1469
2021	Females	Western Europe	Italy	Varese	85.391	7.9184
2021	Females	Western Europe	Germany	Havelland-Fläming	83.385	6.1781
2021	Females	Western Europe	Germany	Lusatia-Spree Forest	83.104	17.7306
2021	Females	Western Europe	Germany	Oderland-Spree	82.912	3.6496
2021	Females	Western Europe	Germany	Prignitz-Oberhavel	83.021	6.1565
2021	Females	Western Europe	Germany	Uckermark-Barnim	82.952	6.7172
2021	Females	Western Europe	Italy	Como, Lecco	85.488	9.9302
2021	Females	Western Europe	Germany	Mecklenburg Lake D.	82.763	0.612
2021	Females	Western Europe	Germany	M. Mecklenburg/Rostock	83.206	8.4376
2021	Females	Western Europe	Germany	Vorpommern	82.486	3.2804
2021	Females	Western Europe	Germany	W. Mecklenburg	83.182	15.4673
2021	Females	Western Europe	Italy	Sondrio	85.169	6.6925
2021	Females	Western Europe	Germany	Up. Elbe Valley	84.514	7.8287
2021	Females	Western Europe	Germany	Up. Lusatia-Lower Silesia	83.562	10.6176
2021	Females	Western Europe	Germany	S. Saxony	83.433	15.391
2021	Females	Western Europe	Germany	W. Saxony	83.309	5.2825
2021	Females	Western Europe	Italy	Milan	85.562	4.3809
2021	Females	Western Europe	Germany	Altmark	82.104	6.9836
2021	Females	Western Europe	Germany	Anhalt-Bitterfeld-Witt.	82.541	13.3903
2021	Females	Western Europe	Germany	Halle/Saale	82.687	19.2048
2021	Females	Western Europe	Germany	Magdeburg	82.338	7.29
2021	Females	Western Europe	Italy	Bergamo	85.005	1.9416
2021	Females	Western Europe	Germany	M. Thuringia	82.772	15.3619
2021	Females	Western Europe	Germany	N. Thuringia	82.495	8.407
2021	Females	Western Europe	Germany	E. Thuringia	83.55	14.0117
2021	Females	Western Europe	Germany	S. Thuringia	82.545	14.4887
2021	Females	Western Europe	Italy	Brescia	85.669	10.1764
2021	Females	Western Europe	Italy	Pavia	84.34	6.4521
2021	Females	Western Europe	Italy	Cremona	84.654	5.2779
2021	Females	Western Europe	Italy	Biella, Vercelli	84.514	9.4062
2021	Females	Western Europe	Italy	Mantova	85.107	5.144
2021	Females	Western Europe	Germany	Hamburg	83.1	4.3196
2021	Females	Western Europe	Italy	Bozen	85.877	7.4774
2021	Females	Western Europe	Italy	Trento	86.121	5.2133
2021	Females	Western Europe	Italy	Verona	85.51	3.0164
2021	Females	Western Europe	Italy	Vicenza	85.627	6.37
2021	Females	Western Europe	Italy	Belluno	85.018	6.2064
2021	Females	Western Europe	Italy	Treviso	85.96	7.262
2021	Females	Western Europe	Italy	Venezia	85.338	6.1245
2021	Females	Western Europe	Italy	Padova	85.582	3.6872
2021	Females	Western Europe	Italy	Rovigo	84.816	11.2531
2021	Females	Western Europe	Italy	Novara, V.C.O.	84.837	3.0243
2021	Females	Western Europe	Italy	Udine	85.376	15.8619
2021	Females	Western Europe	Germany	Braunschweig	82.48	6.7089
2021	Females	Western Europe	Germany	Bremen Hinterland	82.81	-0.4336
2021	Females	Western Europe	Germany	Bremerhaven	81.9	1.9197
2021	Females	Western Europe	Germany	Emsland	82.948	5.5561
2021	Females	Western Europe	Germany	Göttingen	82.526	-1.0898
2021	Females	Western Europe	Germany	Hamburg-S. Hinterland	83.186	4.3603
2021	Females	Western Europe	Germany	Hannover	82.907	3.3071
2021	Females	Western Europe	Germany	Hildesheim	82.32	2.1075
2021	Females	Western Europe	Germany	Lüneburg	82.464	5.8335
2021	Females	Western Europe	Italy	Gorizia	84.976	12.4998
2021	Females	Western Europe	Germany	Oldenburg	82.859	2.031
2021	Females	Western Europe	Germany	Osnabrück	83.477	2.2754
2021	Females	Western Europe	Germany	E. Frisia	81.889	-0.8948
2021	Females	Western Europe	Germany	S. Heath	82.673	3.393
2021	Females	Western Europe	Italy	Trieste	84.797	8.5693
2021	Females	Western Europe	Italy	Piacenza	84.972	2.6322
2021	Females	Western Europe	Italy	Parma	85.336	6.3685
2021	Females	Western Europe	Italy	R. nell'Emilia	85.215	9.4208
2021	Females	Western Europe	Italy	Modena	85.484	5.4478
2021	Females	Western Europe	Italy	Bologna	85.309	5.1318
2021	Females	Western Europe	Italy	Ferrara	84.243	3.3465
2021	Females	Western Europe	Italy	Ravenna	85.356	8.2275
2021	Females	Western Europe	Italy	Cuneo	84.722	2.3224
2021	Females	Western Europe	Italy	F.C., Rimini	85.702	6.6548
2021	Females	Western Europe	Germany	Bremen	82.672	2.7052
2021	Females	Western Europe	Italy	Pesaro, Urbino	85.831	4.4694
2021	Females	Western Europe	Italy	Ancona	85.542	11.5882
2021	Females	Western Europe	Italy	Macerata	85.635	10.1804
2021	Females	Western Europe	Italy	Ascoli, Piceno, Fermo	85.44	10.4278
2021	Females	Western Europe	Italy	Massa-Carrara	84.889	10.0425
2021	Females	Western Europe	Italy	Lucca	84.78	6.1475
2021	Females	Western Europe	Italy	Pistoia	85.514	5.0709
2021	Females	Western Europe	Italy	Firenze, Prato	85.799	11.4369
2021	Females	Western Europe	Italy	Livorno	84.718	1.3061
2021	Females	Western Europe	Italy	Asti	84.283	10.9749
2021	Females	Western Europe	Italy	Pisa	85.005	3.2038
2021	Females	Western Europe	Germany	Aachen	82.343	5.2544
2021	Females	Western Europe	Germany	Arnsberg	82.561	2.4033
2021	Females	Western Europe	Germany	Bielefeld	83.21	3.6294
2021	Females	Western Europe	Germany	Bochum/Hagen	81.948	5.8819
2021	Females	Western Europe	Germany	Bonn	83.451	2.3139
2021	Females	Western Europe	Germany	Dortmund	81.999	6.109
2021	Females	Western Europe	Germany	Duisburg/Essen	81.939	4.8207
2021	Females	Western Europe	Germany	Dusseldorf	82.527	2.0748
2021	Females	Western Europe	Germany	Emscher-Lippe	81.783	10.7684
2021	Females	Western Europe	Italy	Arezzo	85.173	5.0132
2021	Females	Western Europe	Germany	Cologne	82.863	2.1506
2021	Females	Western Europe	Germany	Münster	83.529	4.2317
2021	Females	Western Europe	Germany	Paderborn	83.489	-4.2947
2021	Females	Western Europe	Germany	Siegen	82.56	3.3832
2021	Females	Western Europe	Italy	Siena	85.628	7.5684
2021	Females	Western Europe	Italy	Grosseto	84.824	8.4875
2021	Females	Western Europe	Italy	Perugia	85.724	10.2858
2021	Females	Western Europe	Italy	Terni	85.133	2.9379
2021	Females	Western Europe	Italy	Viterbo	83.893	3.2568
2021	Females	Western Europe	Italy	Rieti	84.38	-0.8762
2021	Females	Western Europe	Italy	Rome	84.578	2.6863
2021	Females	Western Europe	Italy	Latina	84.369	0.9663
2021	Females	Western Europe	Italy	Alessandria	84.107	0.6958
2021	Females	Western Europe	Italy	Frosinone	84.109	8.1097
2021	Females	Western Europe	Germany	M. Hessen	82.902	4.2028
2021	Females	Western Europe	Germany	N. Hessen	82.713	1.9126
2021	Females	Western Europe	Germany	E. Hessen	83.587	9.2941
2021	Females	Western Europe	Germany	Rhine-Main	83.595	6.0247
2021	Females	Western Europe	Germany	Starkenburg	83.12	1.2457
2021	Females	Western Europe	Italy	Caserta	83.035	7.9732
2021	Females	Western Europe	Italy	Benevento	84.456	7.054
2021	Females	Western Europe	Italy	Naples	82.645	8.3041
2021	Females	Western Europe	Italy	Avellino	84.332	5.4265
2021	Females	Western Europe	Italy	Salerno	83.851	6.0894
2021	Females	Western Europe	Italy	L'Aquila	84.78	5.306
2021	Females	Western Europe	Italy	Teramo	85.03	2.2893
2021	Females	Western Europe	Italy	Pescara	85.079	8.9455
2021	Females	Western Europe	Italy	Chieti	84.807	2.4149
2021	Females	Western Europe	Italy	Aosta	84.932	7.959
2021	Females	Western Europe	Italy	Campobasso	85.148	12.6758
2021	Females	Western Europe	Germany	M. Rhine-Westerwald	82.763	3.2065
2021	Females	Western Europe	Germany	Rh. Hessen-Nahe	83.043	1.1113
2021	Females	Western Europe	Germany	Rh. Palatinate	83.184	2.2112
2021	Females	Western Europe	Germany	Trier	82.995	-1.4511
2021	Females	Western Europe	Germany	W. Palatinate	82.412	2.0385
2021	Females	Western Europe	Italy	Taranto	84.565	10.9544
2021	Females	Western Europe	Italy	Brindisi	84.444	-2.8271
2021	Females	Western Europe	Italy	Lecce	84.865	6.7934
2021	Females	Western Europe	Italy	Potenza	84.473	1.2643
2021	Females	Western Europe	Italy	Matera	84.807	-1.2936
2021	Females	Western Europe	Italy	Cosenza	84.242	11.4713
2021	Females	Western Europe	Italy	Catanzaro, Crotone, V.V.	84.303	4.5553
2021	Females	Western Europe	Italy	Imperia	84.776	15.1454
2021	Females	Western Europe	Italy	R. di Calabria	84.146	5.2928
2021	Females	Western Europe	Germany	Lake Constance	84.077	0.2064
2021	Females	Western Europe	Germany	Danube-Iller (BW)	83.891	4.1234
2021	Females	Western Europe	Germany	Franconia	83.608	4.297
2021	Females	Western Europe	Germany	High Rh.-Lake Constance	83.93	1.1089
2021	Females	Western Europe	Germany	M. Upper Rhine	83.632	6.4444
2021	Females	Western Europe	Germany	Neckar-Alb	84.283	4.5176
2021	Females	Western Europe	Germany	N. Black Forest	83.672	1.2471
2021	Females	Western Europe	Germany	E. Württemberg	83.699	4.9523
2021	Females	Western Europe	Germany	Black Forest-Baar-Heuberg	83.458	0.2656
2021	Females	Western Europe	Italy	Trapani	83.74	12.1678
2021	Females	Western Europe	Germany	Stuttgart	84.187	3.1632
2021	Females	Western Europe	Germany	S. Upper Rhine	84.085	1.561
2021	Females	Western Europe	Germany	Lower Neckar	83.278	-2.6693
2021	Females	Western Europe	Italy	Palermo	83.557	8.9022
2021	Females	Western Europe	Italy	Messina	83.651	10.9349
2021	Females	Western Europe	Italy	Agrigento	83.852	14.9019
2021	Females	Western Europe	Italy	Caltanissetta	83.09	2.7432
2021	Females	Western Europe	Italy	Enna	83.622	0.4113
2021	Females	Western Europe	Italy	Catania	83.478	5.5516
2021	Females	Western Europe	Italy	Ragusa	83.864	5.6676
2021	Females	Western Europe	Italy	Siracusa	83.239	16.2426
2021	Females	Western Europe	Italy	Savona	84.723	11.4502
2021	Females	Western Europe	Italy	Sassari, O.T.	84.791	4.4917
2021	Females	Western Europe	Germany	Allgäu	84.141	5.8251
2021	Females	Western Europe	Germany	Augsburg	83.735	5.0115
2021	Females	Western Europe	Germany	Bavarian Lower Main	83.636	-1.1696
2021	Females	Western Europe	Germany	Danube-Iller (BY)	83.822	12.1953
2021	Females	Western Europe	Germany	Danube-Forest	83.018	8.4277
2021	Females	Western Europe	Germany	M. Franconia	83.064	5.0344
2021	Females	Western Europe	Germany	Ingolstadt	83.628	-0.3196
2021	Females	Western Europe	Germany	Landshut	83.183	5.2605
2021	Females	Western Europe	Germany	Main-Rhön	83.426	7.5301
2021	Females	Western Europe	Germany	Munich	84.44	4.9041
2021	Females	Western Europe	Germany	E. Up. Franconia	82.665	9.2564
2021	Females	Western Europe	Germany	W. U. Franconia	82.93	4.3903
2021	Females	Western Europe	Germany	Bavarian Oberland	84.091	4.9639
2021	Females	Western Europe	Germany	N. Up. Palatinate	82.853	12.0381
2021	Females	Western Europe	Germany	Regensburg	83.343	9.5069
2021	Females	Western Europe	Germany	SE. Up. Bavaria	83.555	6.5994
2021	Females	Western Europe	Germany	W. M. Franconia	83.128	7.8598
2021	Females	Western Europe	Germany	Würzburg	83.908	9.6093
2021	Females	Western Europe	Italy	Pordenone	85.762	6.9742
2021	Females	Western Europe	Italy	Isernia	84.87	5.8468
2021	Females	Western Europe	Austria	Burgenland	83.647	7.0245
2021	Females	Western Europe	Austria	Low. Austria	83.44	8.1042
2021	Females	Western Europe	Austria	Vienna	82.723	5.8721
2021	Females	Western Europe	Austria	Carinthia	84.077	3.3812
2021	Females	Western Europe	Austria	Styria	84.084	4.5627
2021	Females	Western Europe	Austria	Up. Austria	84.125	2.5643
2021	Females	Western Europe	Austria	Salzburg	84.49	8.5909
2021	Females	Western Europe	Austria	Tyrol	84.531	-0.3032
2021	Females	Western Europe	Austria	Vorarlberg	84.463	3.4531
2021	Females	Western Europe	Belgium	Brussels	83.368	6.8013
2021	Females	Western Europe	Belgium	Antwerp	83.801	2.8532
2021	Females	Western Europe	Belgium	Limburg	84.237	1.8798
2021	Females	Western Europe	Belgium	E. Flanders	83.923	0.2464
2021	Females	Western Europe	Belgium	Flem. Brabant	84.546	-1.986
2021	Females	Western Europe	Belgium	W. Flanders	84.259	-0.057
2021	Females	Western Europe	Belgium	Walloon Brabant	83.96	0.4619
2021	Females	Western Europe	Belgium	Hainaut	81.736	8.4983
2021	Females	Western Europe	Belgium	Liège	81.92	1.7998
2021	Females	Western Europe	Belgium	Luxembourg (B.)	82.574	1.7003
2021	Females	Western Europe	Belgium	Namur	82.111	1.8463
2021	Females	Western Europe	Switzerland	Lake Geneva region	84.524	1.8532
2021	Females	Western Europe	Switzerland	Espace Mittelland	83.716	1.9808
2021	Females	Western Europe	Switzerland	NW. Switzerland	83.795	1.1434
2021	Females	Western Europe	Switzerland	Zurich	84.075	5.8878
2021	Females	Western Europe	Switzerland	E. Switzerland	83.848	5.8162
2021	Females	Western Europe	Switzerland	C. Switzerland	84.267	6.3816
2021	Females	Western Europe	Switzerland	Ticino	84.987	1.3653
2021	Females	Western Europe	Denmark	Byen Kobenhavn	81.994	-1.5362
2021	Females	Western Europe	Denmark	Kobenhavns omegn	82.768	4.8152
2021	Females	Western Europe	Denmark	Nordsjælland	83.523	5.6554
2021	Females	Western Europe	Denmark	Bornholm	81.381	-20.7551
2021	Females	Western Europe	Denmark	Ostsjælland	82.725	2.9095
2021	Females	Western Europe	Denmark	Vest- og Sydsjælland	81.741	6.9403
2021	Females	Western Europe	Denmark	Fyn	82.898	3.632
2021	Females	Western Europe	Denmark	Sydjylland	82.849	2.2019
2021	Females	Western Europe	Denmark	Vestjylland	83.093	7.595
2021	Females	Western Europe	Denmark	Østjylland	83.059	-2.3324
2021	Females	Western Europe	Denmark	Nordjylland	82.535	9.9373
2021	Females	Western Europe	Spain	A Coruna	85.369	2.8313
2021	Females	Western Europe	Spain	Lugo	85.688	6.8731
2021	Females	Western Europe	Spain	Ourense	85.965	4.757
2021	Females	Western Europe	Spain	Pontevedra	85.59	-3.0143
2021	Females	Western Europe	Spain	Asturias	85.16	3.5545
2021	Females	Western Europe	Spain	Cantabria	85.705	-1.2696
2021	Females	Western Europe	Spain	Araba/Alava	86.574	6.4921
2021	Females	Western Europe	Spain	Gipuzkoa	86.012	2.1644
2021	Females	Western Europe	Spain	Biscay	85.824	0.737
2021	Females	Western Europe	Spain	Navarre	86.29	3.4841
2021	Females	Western Europe	Spain	La Rioja	86.027	2.8208
2021	Females	Western Europe	Spain	Huesca	85.995	4.7533
2021	Females	Western Europe	Spain	Teruel	85.957	4.9431
2021	Females	Western Europe	Spain	Zaragossa	85.744	8.0772
2021	Females	Western Europe	Spain	Madrid	86.517	1.9342
2021	Females	Western Europe	Spain	Avila	85.532	-2.6528
2021	Females	Western Europe	Spain	Burgos	86.715	-0.168
2021	Females	Western Europe	Spain	León	85.923	2.4869
2021	Females	Western Europe	Spain	Palencia	85.869	4.8037
2021	Females	Western Europe	Spain	Salamanca	86.551	-5.2544
2021	Females	Western Europe	Spain	Segovia	86.356	0.075
2021	Females	Western Europe	Spain	Soria	86.472	9.1075
2021	Females	Western Europe	Spain	Valladolid	86.16	3.0006
2021	Females	Western Europe	Spain	Zamora	85.881	2.0521
2021	Females	Western Europe	Spain	Albacete	85.471	1.6291
2021	Females	Western Europe	Spain	Real city	85.066	3.39
2021	Females	Western Europe	Spain	Cuenca	85.603	-7.1425
2021	Females	Western Europe	Spain	Guadalajara	86.159	5.194
2021	Females	Western Europe	Spain	Toledo	85.626	8.3859
2021	Females	Western Europe	Spain	Badajoz	84.694	5.8168
2021	Females	Western Europe	Spain	Cáceres	85.385	6.8341
2021	Females	Western Europe	Spain	Barcelona	85.852	3.0832
2021	Females	Western Europe	Spain	Girona	85.524	1.1117
2021	Females	Western Europe	Spain	Lleida	85.665	4.3627
2021	Females	Western Europe	Spain	Tarragona	85.382	5.8853
2021	Females	Western Europe	Spain	Alicante	85.069	6.1722
2021	Females	Western Europe	Spain	Castellon	84.996	11.1801
2021	Females	Western Europe	Spain	Valencia	84.838	3.1903
2021	Females	Western Europe	Spain	Balearic Is.	85.208	1.6397
2021	Females	Western Europe	Spain	Almería	84.119	12.373
2021	Females	Western Europe	Spain	Cadiz	83.601	7.7045
2021	Females	Western Europe	Spain	Cordoba	84.978	3.0589
2021	Females	Western Europe	Spain	Granada	84.29	8.4855
2021	Females	Western Europe	Spain	Huelva	84.013	3.5254
2021	Females	Western Europe	Spain	Jaen	84.521	5.0719
2021	Females	Western Europe	Spain	Malaga	84.33	6.1975
2021	Females	Western Europe	Spain	Sevilla	84.115	3.367
2021	Females	Western Europe	Spain	Murcia	84.747	1.9392
2021	Females	Western Europe	Spain	Ceuta	83.008	19.1213
2021	Females	Western Europe	Spain	Melilla	82.177	1.8591
2021	Females	Western Europe	Finland	W. Finland	84.239	2.122
2021	Females	Western Europe	Finland	Helsinski	84.199	5.8729
2021	Females	Western Europe	Finland	S. Finland	83.868	-0.1354
2021	Females	Western Europe	Finland	N & E. Finland	83.571	0.1266
2021	Females	Western Europe	France	Paris	86.208	1.7773
2021	Females	Western Europe	France	Seine-et-Marne	84.767	7.051
2021	Females	Western Europe	France	Yvelines	86.144	4.7299
2021	Females	Western Europe	France	Essonne	85.632	9.3558
2021	Females	Western Europe	France	Hts-de-Seine	86.124	1.4451
2021	Females	Western Europe	France	Seine-St-Denis	84.453	14.0101
2021	Females	Western Europe	France	Val-de-Marne	85.693	0.2709
2021	Females	Western Europe	France	Val-d'Oise	84.926	8.4418
2021	Females	Western Europe	France	Cher	83.873	-0.9367
2021	Females	Western Europe	France	Eure-et-Loir	84.651	-2.1831
2021	Females	Western Europe	France	Indre	84.306	8.7692
2021	Females	Western Europe	France	Indre-et-Loire	85.683	3.598
2021	Females	Western Europe	France	Loir-et-Cher	85.039	-2.6216
2021	Females	Western Europe	France	Loiret	84.897	-3.2089
2021	Females	Western Europe	France	Côte-d’Or	85.333	0.2398
2021	Females	Western Europe	France	Nièvre	83.733	-6.2268
2021	Females	Western Europe	France	Saône-et-Loire	85.079	-1.3047
2021	Females	Western Europe	France	Yonne	83.776	-0.9893
2021	Females	Western Europe	France	Doubs	85.008	-0.2573
2021	Females	Western Europe	France	Jura	85.074	7.9054
2021	Females	Western Europe	France	Haute-Saône	84.333	5.6039
2021	Females	Western Europe	France	Belfort	84.279	6.4029
2021	Females	Western Europe	France	Calvados	84.873	3.7367
2021	Females	Western Europe	France	Manche	85.118	8.7053
2021	Females	Western Europe	France	Orne	85.051	8.4702
2021	Females	Western Europe	France	Eure	84.259	5.807
2021	Females	Western Europe	France	Seine-Mar.	84.2	0.4759
2021	Females	Western Europe	France	Nord	83.465	7.7494
2021	Females	Western Europe	France	Pas-de-Calais	83.186	4.3906
2021	Females	Western Europe	France	Aisne	83.03	5.2538
2021	Females	Western Europe	France	Oise	84.004	2.2328
2021	Females	Western Europe	France	Somme	83.487	1.5105
2021	Females	Western Europe	France	Bas-Rhin	84.889	3.4852
2021	Females	Western Europe	France	Ht-Rhin	84.572	3.8927
2021	Females	Western Europe	France	Ardennes	83.494	9.2134
2021	Females	Western Europe	France	Aube	84.282	-1.6325
2021	Females	Western Europe	France	Marne	84.212	4.7766
2021	Females	Western Europe	France	Hte-Marne	83.924	7.2097
2021	Females	Western Europe	France	Mthe-et-Moselle	84.366	5.1041
2021	Females	Western Europe	France	Meuse	84.114	14.3641
2021	Females	Western Europe	France	Moselle	83.702	3.4226
2021	Females	Western Europe	France	Vosges	84.13	11.3138
2021	Females	Western Europe	France	Loire-Atl.	85.469	4.0463
2021	Females	Western Europe	France	Maine-et-Loire	85.95	2.0007
2021	Females	Western Europe	France	Mayenne	85.652	6.8802
2021	Females	Western Europe	France	Sarthe	83.186	4.3906
2021	Females	Western Europe	France	Vendée	85.42	2.8122
2021	Females	Western Europe	France	Côtes-d'Armor	84.356	2.0632
2021	Females	Western Europe	France	Finistère	84.284	2.2467
2021	Females	Western Europe	France	Ille-et-Vilaine	85.582	-0.2736
2021	Females	Western Europe	France	Morbihan	84.781	4.422
2021	Females	Western Europe	France	Dordogne	84.681	6.6466
2021	Females	Western Europe	France	Gironde	85.438	0.0313
2021	Females	Western Europe	France	Landes	85.032	-2.1265
2021	Females	Western Europe	France	Lot-et-Garonne	85.106	1.4238
2021	Females	Western Europe	France	Pyrénées-Atl.	85.6	-1.1843
2021	Females	Western Europe	France	Corrèze	84.85	6.1912
2021	Females	Western Europe	France	Creuse	84.15	6.7065
2021	Females	Western Europe	France	Hte-Vienne	85.285	2.0045
2021	Females	Western Europe	France	Charente	84.778	0.0048
2021	Females	Western Europe	France	Charente-Mar.	84.942	2.1457
2021	Females	Western Europe	France	Deux-Sèvres	85.169	-1.7142
2021	Females	Western Europe	France	Vienne	85.595	2.4592
2021	Females	Western Europe	France	Aude	84.678	4.9873
2021	Females	Western Europe	France	Gard	84.978	1.8864
2021	Females	Western Europe	France	Hérault	85.353	4.5128
2021	Females	Western Europe	France	Lozère	84.421	8.325
2021	Females	Western Europe	France	Pyrénées-Or.	84.577	2.1555
2021	Females	Western Europe	France	Ariège	84.847	1.364
2021	Females	Western Europe	France	Aveyron	85.542	1.3742
2021	Females	Western Europe	France	Hte-Garonne	85.84	-2.6659
2021	Females	Western Europe	France	Gers	85.202	5.6206
2021	Females	Western Europe	France	Lot	85.216	-1.4811
2021	Females	Western Europe	France	Htes-Pyrénées	84.847	4.7566
2021	Females	Western Europe	France	Tarn	85.599	-0.455
2021	Females	Western Europe	France	Tarn-et-Garonne	84.985	10.1685
2021	Females	Western Europe	France	Allier	84.557	8.1425
2021	Females	Western Europe	France	Cantal	84.164	7.9901
2021	Females	Western Europe	France	Hte-Loire	85.095	4.2871
2021	Females	Western Europe	France	Puy-de-Dôme	84.901	-0.4021
2021	Females	Western Europe	France	Ain	85.636	1.0132
2021	Females	Western Europe	France	Ardèche	84.905	-4.5655
2021	Females	Western Europe	France	Drôme	85.399	4.886
2021	Females	Western Europe	France	Isère	85.832	1.9303
2021	Females	Western Europe	France	Loire	85.197	3.7108
2021	Females	Western Europe	France	Rhône	86.03	-0.836
2021	Females	Western Europe	France	Savoie	85.656	-4.2416
2021	Females	Western Europe	France	Hte-Savoie	85.92	2.7521
2021	Females	Western Europe	France	Alpes-de-Hte-Pce	84.636	12.2161
2021	Females	Western Europe	France	Htes-Alpes	85.851	1.0488
2021	Females	Western Europe	France	Alpes-Mar.	85.329	2.2049
2021	Females	Western Europe	France	Bches-du-Rhône	85.241	8.4026
2021	Females	Western Europe	France	Var	85.236	8.0072
2021	Females	Western Europe	France	Vaucluse	84.889	-1.2624
2021	Females	Western Europe	France	Corse	85.698	2.231
2021	Females	Western Europe	Ireland	Ireland	83.607	5.9819
2021	Females	Western Europe	Iceland	Iceland	83.793	0.8369
2021	Females	Western Europe	Luxembourg	Luxembourg	84.14	3.7406
2021	Females	Western Europe	Netherlands	Groningen	82.577	0.2678
2021	Females	Western Europe	Netherlands	Friesland	83.327	6.1441
2021	Females	Western Europe	Netherlands	Drenthe	83.192	10.6783
2021	Females	Western Europe	Netherlands	Overijssel	83.148	11.0219
2021	Females	Western Europe	Netherlands	Gelderland	83.261	4.2334
2021	Females	Western Europe	Netherlands	Flevoland	83.251	13.3708
2021	Females	Western Europe	Netherlands	Utrecht	83.607	3.1069
2021	Females	Western Europe	Netherlands	N. Holland	83.465	7.091
2021	Females	Western Europe	Netherlands	S. Holland	83.464	8.6182
2021	Females	Western Europe	Netherlands	Zeeland	83.915	8.6902
2021	Females	Western Europe	Netherlands	N. Brabant	83.247	7.1491
2021	Females	Western Europe	Netherlands	Limburg	83.101	8.9124
2021	Females	Western Europe	Norway	Innlandet	83.23	-5.9696
2021	Females	Western Europe	Norway	Agder	84.123	0.217
2021	Females	Western Europe	Norway	Trondelag	84.242	-3.1572
2021	Females	Western Europe	Norway	N. Norway	83.674	1.5243
2021	Females	Western Europe	Norway	Oslo, Viken	84.227	3.6229
2021	Females	Western Europe	Norway	Vestfold, Telemark	83.662	2.4269
2021	Females	Western Europe	Norway	More, Romsdal	84.703	3.0791
2021	Females	Western Europe	Portugal	North	84.39	1.5754
2021	Females	Western Europe	Portugal	Algarve	83.796	11.9331
2021	Females	Western Europe	Portugal	Centre	84.264	5.8296
2021	Females	Western Europe	Portugal	Lisbon Met.	84.092	9.3223
2021	Females	Western Europe	Portugal	Alentejo	83.345	5.7504
2021	Females	Western Europe	Sweden	Stockholm	84.47	-2.1371
2021	Females	Western Europe	Sweden	Uppsala	84.568	5.226
2021	Females	Western Europe	Sweden	Södermanland	83.512	3.8107
2021	Females	Western Europe	Sweden	Östergötland	84.014	1.3122
2021	Females	Western Europe	Sweden	Örebro	83.999	2.0769
2021	Females	Western Europe	Sweden	Västmanland	83.77	2.198
2021	Females	Western Europe	Sweden	Jönköping	84.409	1.23
2021	Females	Western Europe	Sweden	Kronoberg	84.326	3.4809
2021	Females	Western Europe	Sweden	Kalmar	83.863	-8.6413
2021	Females	Western Europe	Sweden	Gotland	84.055	-5.6407
2021	Females	Western Europe	Sweden	Blekinge	83.488	-14.3244
2021	Females	Western Europe	Sweden	Skane	84.076	-0.5275
2021	Females	Western Europe	Sweden	Halland	84.67	0.1606
2021	Females	Western Europe	Sweden	Västra Götaland	83.879	2.166
2021	Females	Western Europe	Sweden	Värmland	83.73	4.1927
2021	Females	Western Europe	Sweden	Dalarna	83.903	-4.4583
2021	Females	Western Europe	Sweden	Gävleborg	83.112	0.145
2021	Females	Western Europe	Sweden	Västernorrland	83.029	-0.498
2021	Females	Western Europe	Sweden	Jämtland	83.489	-8.5671
2021	Females	Western Europe	Sweden	Västerbotten	83.604	6.1153
2021	Females	Western Europe	Sweden	Norrbotten	83.043	-1.5704
2021	Females	Western Europe	Slovenia	E. Slovenia	82.994	10.3634
2021	Females	Western Europe	Slovenia	W.Slovenia	84.467	2.5481
2021	Females	Western Europe	United Kingdom	Tees Valley, Durham	81.49	5.5638
2021	Females	Western Europe	United Kingdom	Northumb., Tyne & Wear	82.032	5.0338
2021	Females	Western Europe	United Kingdom	Cumbria	83.191	10.4096
2021	Females	Western Europe	United Kingdom	Gr. Manchester	81.631	7.446
2021	Females	Western Europe	United Kingdom	Lancashire	81.917	5.9208
2021	Females	Western Europe	United Kingdom	Cheshire	83.374	5.3791
2021	Females	Western Europe	United Kingdom	Merseyside	81.351	11.3722
2021	Females	Western Europe	United Kingdom	E. Yorksh. and N. Lincolnsh.	82.457	4.8353
2021	Females	Western Europe	United Kingdom	N. Yorkshire	84.1	1.1108
2021	Females	Western Europe	United Kingdom	S. Yorkshire	82.052	6.964
2021	Females	Western Europe	United Kingdom	W. Yorkshire	82.157	4.3014
2021	Females	Western Europe	United Kingdom	Derbysh., Nottinghamsh.	82.674	4.0007
2021	Females	Western Europe	United Kingdom	Leicestersh., Rutland, North.	83.364	6.8493
2021	Females	Western Europe	United Kingdom	Lincolnshire	83.119	3.1255
2021	Females	Western Europe	United Kingdom	Herefordsh., Worcestersh., Warwicks.	83.762	3.8461
2021	Females	Western Europe	United Kingdom	Shropsh., Staffordsh.	82.813	2.9626
2021	Females	Western Europe	United Kingdom	W. Midlands	82.233	11.2473
2021	Females	Western Europe	United Kingdom	E. Anglia	83.945	1.3791
2021	Females	Western Europe	United Kingdom	Bedfordsh., Hertfordsh.	83.975	4.2639
2021	Females	Western Europe	United Kingdom	Essex	83.341	1.4647
2021	Females	Western Europe	United Kingdom	Inner London W.	85.212	2.8013
2021	Females	Western Europe	United Kingdom	Inner London E.	83.412	12.9916
2021	Females	Western Europe	United Kingdom	Outer London E. and NE.	83.776	11.1365
2021	Females	Western Europe	United Kingdom	Outer London S.	84.338	7.89
2021	Females	Western Europe	United Kingdom	Out. London W. & NW.	84.826	9.6764
2021	Females	Western Europe	United Kingdom	Berksh., Buckinghamsh., Oxfordsh.	84.443	3.0462
2021	Females	Western Europe	United Kingdom	Surrey, E. & W. Sussex	84.345	2.9187
2021	Females	Western Europe	United Kingdom	Hampshire and Isle of Wight	84.019	2.9609
2021	Females	Western Europe	United Kingdom	Kent	83.332	9.1801
2021	Females	Western Europe	United Kingdom	Gloucestersh., Wiltsh., Bristol	83.955	-0.6654
2021	Females	Western Europe	United Kingdom	Dorset and Somerset	84.231	1.3986
2021	Females	Western Europe	United Kingdom	Cornwall and Scilly Is.	83.617	3.0982
2021	Females	Western Europe	United Kingdom	Devon	83.77	-4.8852
2021	Females	Western Europe	United Kingdom	W. Wales, The Valleys	82.123	0.3282
2021	Females	Western Europe	United Kingdom	E. Wales	82.93	4.2754
2021	Females	Western Europe	United Kingdom	Scotland	80.957	6.8668
2021	Females	Western Europe	United Kingdom	N. Ireland	82.203	7.8499
2020	Males	Western Europe	Italy	Turin	80.854	15.0705
2020	Males	Western Europe	Italy	Genova	80.481	16.6194
2020	Males	Western Europe	Germany	Saar	77.477	0.217
2020	Males	Western Europe	Germany	M. Schleswig-Holstein	78.101	4.147
2020	Males	Western Europe	Germany	N. Schleswig-Holstein	77.683	-6.2843
2020	Males	Western Europe	Germany	E. Schleswig-Holstein	77.385	2.8926
2020	Males	Western Europe	Germany	S. Schleswig-Holstein	78.915	-0.1504
2020	Males	Western Europe	Germany	SW. Schleswig-Holstein	77.117	2.9855
2020	Males	Western Europe	Italy	Spice	80.874	11.634
2020	Males	Western Europe	Germany	Berlin	78.175	4.1105
2020	Males	Western Europe	Italy	SW. Sardine	80.193	6.2822
2020	Males	Western Europe	Italy	Foggia, Bari, B.A.T.	80.914	14.0471
2020	Males	Western Europe	Italy	Varese	81.254	16.9857
2020	Males	Western Europe	Germany	Havelland-Fläming	78.207	12.4133
2020	Males	Western Europe	Germany	Lusatia-Spree Forest	77.158	6.4093
2020	Males	Western Europe	Germany	Oderland-Spree	77.866	4.9554
2020	Males	Western Europe	Germany	Prignitz-Oberhavel	77.694	8.235
2020	Males	Western Europe	Germany	Uckermark-Barnim	77.164	-1.732
2020	Males	Western Europe	Italy	Como, Lecco	81.36	26.5607
2020	Males	Western Europe	Germany	Mecklenburg Lake D.	76.415	3.1624
2020	Males	Western Europe	Germany	M. Mecklenburg/Rostock	77.288	-3.15
2020	Males	Western Europe	Germany	Vorpommern	76.186	4.2429
2020	Males	Western Europe	Germany	W. Mecklenburg	76.845	0.6184
2020	Males	Western Europe	Italy	Sondrio	79.831	21.8965
2020	Males	Western Europe	Germany	Up. Elbe Valley	78.862	6.9197
2020	Males	Western Europe	Germany	Up. Lusatia-Lower Silesia	77.488	12.6859
2020	Males	Western Europe	Germany	S. Saxony	77.511	5.0829
2020	Males	Western Europe	Germany	W. Saxony	77.556	3.0455
2020	Males	Western Europe	Italy	Milan	81.595	23.6139
2020	Males	Western Europe	Germany	Altmark	75.821	6.5005
2020	Males	Western Europe	Germany	Anhalt-Bitterfeld-Witt.	76.259	7.1283
2020	Males	Western Europe	Germany	Halle/Saale	76.43	-0.6317
2020	Males	Western Europe	Germany	Magdeburg	76.255	6.5381
2020	Males	Western Europe	Italy	Bergamo	80.899	51.7407
2020	Males	Western Europe	Germany	M. Thuringia	77.437	3.2858
2020	Males	Western Europe	Germany	N. Thuringia	76.99	0.901
2020	Males	Western Europe	Germany	E. Thuringia	77.775	-0.9669
2020	Males	Western Europe	Germany	S. Thuringia	76.901	-2.1063
2020	Males	Western Europe	Italy	Brescia	81.032	33.2027
2020	Males	Western Europe	Italy	Pavia	79.746	28.2616
2020	Males	Western Europe	Italy	Cremona	80.609	57.1428
2020	Males	Western Europe	Italy	Biella, Vercelli	80.086	25.112
2020	Males	Western Europe	Italy	Mantova	80.918	19.978
2020	Males	Western Europe	Germany	Hamburg	78.525	-0.9094
2020	Males	Western Europe	Italy	Bozen	81.604	17.5624
2020	Males	Western Europe	Italy	Trento	81.8	20.3809
2020	Males	Western Europe	Italy	Verona	81.237	8.2589
2020	Males	Western Europe	Italy	Vicenza	81.237	7.7115
2020	Males	Western Europe	Italy	Belluno	80.499	14.2032
2020	Males	Western Europe	Italy	Treviso	81.782	8.0511
2020	Males	Western Europe	Italy	Venezia	81.044	8.8401
2020	Males	Western Europe	Italy	Padova	81.543	8.319
2020	Males	Western Europe	Italy	Rovigo	80.196	10.8177
2020	Males	Western Europe	Italy	Novara, V.C.O.	80.496	18.0181
2020	Males	Western Europe	Italy	Udine	80.831	5.7594
2020	Males	Western Europe	Germany	Braunschweig	77.732	2.2496
2020	Males	Western Europe	Germany	Bremen Hinterland	78.327	2.7906
2020	Males	Western Europe	Germany	Bremerhaven	76.72	3.3096
2020	Males	Western Europe	Germany	Emsland	78.386	6.3354
2020	Males	Western Europe	Germany	Göttingen	78.134	1.9801
2020	Males	Western Europe	Germany	Hamburg-S. Hinterland	78.839	2.0712
2020	Males	Western Europe	Germany	Hannover	78.124	1.5705
2020	Males	Western Europe	Germany	Hildesheim	77.579	4.3667
2020	Males	Western Europe	Germany	Lüneburg	77.506	0.5792
2020	Males	Western Europe	Italy	Gorizia	80.416	16.053
2020	Males	Western Europe	Germany	Oldenburg	78.392	3.0268
2020	Males	Western Europe	Germany	Osnabrück	78.998	7.7331
2020	Males	Western Europe	Germany	E. Frisia	77.049	3.6115
2020	Males	Western Europe	Germany	S. Heath	77.716	1.1772
2020	Males	Western Europe	Italy	Trieste	80.213	5.2435
2020	Males	Western Europe	Italy	Piacenza	80.781	41.9641
2020	Males	Western Europe	Italy	Parma	81.176	34.7974
2020	Males	Western Europe	Italy	R. nell'Emilia	81.104	16.5731
2020	Males	Western Europe	Italy	Modena	81.829	15.5917
2020	Males	Western Europe	Italy	Bologna	81.506	10.7246
2020	Males	Western Europe	Italy	Ferrara	80.028	6.8164
2020	Males	Western Europe	Italy	Ravenna	81.524	8.3934
2020	Males	Western Europe	Italy	Cuneo	80.347	10.2058
2020	Males	Western Europe	Italy	F.C., Rimini	81.784	10.7156
2020	Males	Western Europe	Germany	Bremen	77.666	8.8305
2020	Males	Western Europe	Italy	Pesaro, Urbino	81.868	22.6001
2020	Males	Western Europe	Italy	Ancona	81.439	9.1379
2020	Males	Western Europe	Italy	Macerata	81.408	5.3288
2020	Males	Western Europe	Italy	Ascoli, Piceno, Fermo	81.294	7.8409
2020	Males	Western Europe	Italy	Massa-Carrara	80.468	13.1486
2020	Males	Western Europe	Italy	Lucca	80.521	5.1327
2020	Males	Western Europe	Italy	Pistoia	81.382	0.6181
2020	Males	Western Europe	Italy	Firenze, Prato	81.835	9.975
2020	Males	Western Europe	Italy	Livorno	80.862	2.9
2020	Males	Western Europe	Italy	Asti	80.152	21.5875
2020	Males	Western Europe	Italy	Pisa	81.233	7.073
2020	Males	Western Europe	Germany	Aachen	78.286	1.8784
2020	Males	Western Europe	Germany	Arnsberg	78.05	2.3971
2020	Males	Western Europe	Germany	Bielefeld	78.531	2.4917
2020	Males	Western Europe	Germany	Bochum/Hagen	77.111	2.0394
2020	Males	Western Europe	Germany	Bonn	79.437	3.3821
2020	Males	Western Europe	Germany	Dortmund	77.285	3.5751
2020	Males	Western Europe	Germany	Duisburg/Essen	77.381	1.4646
2020	Males	Western Europe	Germany	Dusseldorf	78.227	-0.5362
2020	Males	Western Europe	Germany	Emscher-Lippe	76.897	2.0757
2020	Males	Western Europe	Italy	Arezzo	81.679	11.8396
2020	Males	Western Europe	Germany	Cologne	78.688	-1.3583
2020	Males	Western Europe	Germany	Münster	79.113	3.6155
2020	Males	Western Europe	Germany	Paderborn	78.812	-2.5348
2020	Males	Western Europe	Germany	Siegen	78.247	8.278
2020	Males	Western Europe	Italy	Siena	81.54	-3.3117
2020	Males	Western Europe	Italy	Grosseto	81.145	3.5804
2020	Males	Western Europe	Italy	Perugia	81.698	8.444
2020	Males	Western Europe	Italy	Terni	81.115	9.182
2020	Males	Western Europe	Italy	Viterbo	79.473	-2.2146
2020	Males	Western Europe	Italy	Rieti	80.38	8.9944
2020	Males	Western Europe	Italy	Rome	80.598	4.1947
2020	Males	Western Europe	Italy	Latina	80.315	5.7483
2020	Males	Western Europe	Italy	Alessandria	79.862	23.5501
2020	Males	Western Europe	Italy	Frosinone	80	7.013
2020	Males	Western Europe	Germany	M. Hessen	78.329	2.14
2020	Males	Western Europe	Germany	N. Hessen	78.165	3.8203
2020	Males	Western Europe	Germany	E. Hessen	79.336	6.6591
2020	Males	Western Europe	Germany	Rhine-Main	79.519	3.5844
2020	Males	Western Europe	Germany	Starkenburg	79.18	8.0388
2020	Males	Western Europe	Italy	Caserta	78.426	13.0057
2020	Males	Western Europe	Italy	Benevento	79.408	0.5543
2020	Males	Western Europe	Italy	Naples	78.445	10.1328
2020	Males	Western Europe	Italy	Avellino	79.886	9.2993
2020	Males	Western Europe	Italy	Salerno	79.568	7.6156
2020	Males	Western Europe	Italy	L'Aquila	80.458	2.7611
2020	Males	Western Europe	Italy	Teramo	80.572	12.6364
2020	Males	Western Europe	Italy	Pescara	80.665	9.4944
2020	Males	Western Europe	Italy	Chieti	80.742	5.4334
2020	Males	Western Europe	Italy	Aosta	79.916	20.3755
2020	Males	Western Europe	Italy	Campobasso	80.009	3.389
2020	Males	Western Europe	Germany	M. Rhine-Westerwald	78.432	0.4847
2020	Males	Western Europe	Germany	Rh. Hessen-Nahe	78.837	3.7185
2020	Males	Western Europe	Germany	Rh. Palatinate	78.698	0.9675
2020	Males	Western Europe	Germany	Trier	78.846	6.9435
2020	Males	Western Europe	Germany	W. Palatinate	78.065	3.6712
2020	Males	Western Europe	Italy	Taranto	80.444	3.6065
2020	Males	Western Europe	Italy	Brindisi	80.446	6.8207
2020	Males	Western Europe	Italy	Lecce	80.792	5.918
2020	Males	Western Europe	Italy	Potenza	80.031	-1.0875
2020	Males	Western Europe	Italy	Matera	80.48	6.7385
2020	Males	Western Europe	Italy	Cosenza	79.996	3.8027
2020	Males	Western Europe	Italy	Catanzaro, Crotone, V.V.	79.962	4.2457
2020	Males	Western Europe	Italy	Imperia	80.137	11.4238
2020	Males	Western Europe	Italy	R. di Calabria	79.874	4.3548
2020	Males	Western Europe	Germany	Lake Constance	79.899	1.565
2020	Males	Western Europe	Germany	Danube-Iller (BW)	79.714	-0.444
2020	Males	Western Europe	Germany	Franconia	79.01	6.0251
2020	Males	Western Europe	Germany	High Rh.-Lake Constance	79.528	1.0262
2020	Males	Western Europe	Germany	M. Upper Rhine	79.335	0.0855
2020	Males	Western Europe	Germany	Neckar-Alb	79.786	-0.1776
2020	Males	Western Europe	Germany	N. Black Forest	79.284	4.8013
2020	Males	Western Europe	Germany	E. Württemberg	79.134	4.6688
2020	Males	Western Europe	Germany	Black Forest-Baar-Heuberg	79.221	0.8258
2020	Males	Western Europe	Italy	Trapani	79.831	1.4647
2020	Males	Western Europe	Germany	Stuttgart	80.122	1.1707
2020	Males	Western Europe	Germany	S. Upper Rhine	80.009	-1.1708
2020	Males	Western Europe	Germany	Lower Neckar	78.909	3.0195
2020	Males	Western Europe	Italy	Palermo	79.733	9.6232
2020	Males	Western Europe	Italy	Messina	79.705	6.5656
2020	Males	Western Europe	Italy	Agrigento	79.532	0.8258
2020	Males	Western Europe	Italy	Caltanissetta	78.877	-0.9538
2020	Males	Western Europe	Italy	Enna	79.783	8.5075
2020	Males	Western Europe	Italy	Catania	79.504	5.5037
2020	Males	Western Europe	Italy	Ragusa	80.336	3.9551
2020	Males	Western Europe	Italy	Siracusa	79.4	7.8419
2020	Males	Western Europe	Italy	Savona	80.607	11.4415
2020	Males	Western Europe	Italy	Sassari, O.T.	80.253	10.0887
2020	Males	Western Europe	Germany	Allgäu	79.796	-2.2509
2020	Males	Western Europe	Germany	Augsburg	79.241	2.0078
2020	Males	Western Europe	Germany	Bavarian Lower Main	79.395	3.7249
2020	Males	Western Europe	Germany	Danube-Iller (BY)	79.439	9.8535
2020	Males	Western Europe	Germany	Danube-Forest	78.121	5.3905
2020	Males	Western Europe	Germany	M. Franconia	78.527	5.086
2020	Males	Western Europe	Germany	Ingolstadt	79.645	11.2962
2020	Males	Western Europe	Germany	Landshut	78.975	9.1664
2020	Males	Western Europe	Germany	Main-Rhön	78.79	-0.5246
2020	Males	Western Europe	Germany	Munich	80.703	5.5668
2020	Males	Western Europe	Germany	E. Up. Franconia	77.678	5.671
2020	Males	Western Europe	Germany	W. U. Franconia	78.226	1.4472
2020	Males	Western Europe	Germany	Bavarian Oberland	79.961	1.2029
2020	Males	Western Europe	Germany	N. Up. Palatinate	77.828	4.8901
2020	Males	Western Europe	Germany	Regensburg	78.905	3.6081
2020	Males	Western Europe	Germany	SE. Up. Bavaria	79.229	5.8585
2020	Males	Western Europe	Germany	W. M. Franconia	78.336	4.0907
2020	Males	Western Europe	Germany	Würzburg	79.552	6.2488
2020	Males	Western Europe	Italy	Pordenone	81.497	15.4216
2020	Males	Western Europe	Italy	Isernia	80.165	11.982
2020	Males	Western Europe	Austria	Burgenland	78.89	-3.0031
2020	Males	Western Europe	Austria	Low. Austria	78.955	6.745
2020	Males	Western Europe	Austria	Vienna	78.142	8.125
2020	Males	Western Europe	Austria	Carinthia	78.869	5.0784
2020	Males	Western Europe	Austria	Styria	79.154	11.9979
2020	Males	Western Europe	Austria	Up. Austria	79.386	7.5402
2020	Males	Western Europe	Austria	Salzburg	80.002	7.8568
2020	Males	Western Europe	Austria	Tyrol	80.311	7.2158
2020	Males	Western Europe	Austria	Vorarlberg	80.144	6.3664
2020	Males	Western Europe	Belgium	Brussels	78.503	24.5606
2020	Males	Western Europe	Belgium	Antwerp	80.154	8.4711
2020	Males	Western Europe	Belgium	Limburg	80.509	9.9369
2020	Males	Western Europe	Belgium	E. Flanders	79.454	4.4257
2020	Males	Western Europe	Belgium	Flem. Brabant	80.293	3.8615
2020	Males	Western Europe	Belgium	W. Flanders	79.785	6.2259
2020	Males	Western Europe	Belgium	Walloon Brabant	79.886	10.3954
2020	Males	Western Europe	Belgium	Hainaut	75.998	16.1258
2020	Males	Western Europe	Belgium	Liège	77.468	21.4246
2020	Males	Western Europe	Belgium	Luxembourg (B.)	77.32	0.2762
2020	Males	Western Europe	Belgium	Namur	76.871	6.3921
2020	Males	Western Europe	Switzerland	Lake Geneva region	80.034	19.5291
2020	Males	Western Europe	Switzerland	Espace Mittelland	79.471	8.9808
2020	Males	Western Europe	Switzerland	NW. Switzerland	80.144	10.3858
2020	Males	Western Europe	Switzerland	Zurich	80.254	7.0092
2020	Males	Western Europe	Switzerland	E. Switzerland	79.861	13.0556
2020	Males	Western Europe	Switzerland	C. Switzerland	80.467	10.4885
2020	Males	Western Europe	Switzerland	Ticino	80.78	26.8727
2020	Males	Western Europe	Denmark	Byen Kobenhavn	77.508	-2.666
2020	Males	Western Europe	Denmark	Kobenhavns omegn	79.009	8.0512
2020	Males	Western Europe	Denmark	Nordsjælland	79.664	0.7893
2020	Males	Western Europe	Denmark	Bornholm	77.157	-1.0757
2020	Males	Western Europe	Denmark	Ostsjælland	79.724	5.3754
2020	Males	Western Europe	Denmark	Vest- og Sydsjælland	77.699	6.7879
2020	Males	Western Europe	Denmark	Fyn	78.735	-4.5375
2020	Males	Western Europe	Denmark	Sydjylland	79.189	-0.2216
2020	Males	Western Europe	Denmark	Vestjylland	79.627	4.3363
2020	Males	Western Europe	Denmark	Østjylland	79.367	-1.3015
2020	Males	Western Europe	Denmark	Nordjylland	78.799	-7.4285
2020	Males	Western Europe	Spain	A Coruna	79.613	-0.5962
2020	Males	Western Europe	Spain	Lugo	79.708	1.3152
2020	Males	Western Europe	Spain	Ourense	80.264	9.1881
2020	Males	Western Europe	Spain	Pontevedra	79.956	4.3612
2020	Males	Western Europe	Spain	Asturias	79.319	9.11
2020	Males	Western Europe	Spain	Cantabria	80.167	4.5205
2020	Males	Western Europe	Spain	Araba/Alava	81.18	7.8583
2020	Males	Western Europe	Spain	Gipuzkoa	80.544	8.5547
2020	Males	Western Europe	Spain	Biscay	80.22	8.7697
2020	Males	Western Europe	Spain	Navarre	81.198	9.5287
2020	Males	Western Europe	Spain	La Rioja	80.776	19.1042
2020	Males	Western Europe	Spain	Huesca	80.277	9.818
2020	Males	Western Europe	Spain	Teruel	80.982	14.3
2020	Males	Western Europe	Spain	Zaragossa	80.334	12.5741
2020	Males	Western Europe	Spain	Madrid	81.712	29.968
2020	Males	Western Europe	Spain	Avila	80.724	12.6927
2020	Males	Western Europe	Spain	Burgos	81.117	11.1741
2020	Males	Western Europe	Spain	León	80.644	12.2748
2020	Males	Western Europe	Spain	Palencia	79.876	24.8319
2020	Males	Western Europe	Spain	Salamanca	81.832	24.035
2020	Males	Western Europe	Spain	Segovia	81.227	41.5698
2020	Males	Western Europe	Spain	Soria	81.421	19.1853
2020	Males	Western Europe	Spain	Valladolid	81.299	18.5322
2020	Males	Western Europe	Spain	Zamora	80.395	5.384
2020	Males	Western Europe	Spain	Albacete	80.682	20.8934
2020	Males	Western Europe	Spain	Real city	79.728	31.8141
2020	Males	Western Europe	Spain	Cuenca	80.607	33.1626
2020	Males	Western Europe	Spain	Guadalajara	81.62	30.7711
2020	Males	Western Europe	Spain	Toledo	80.78	24.9171
2020	Males	Western Europe	Spain	Badajoz	79.166	6.8148
2020	Males	Western Europe	Spain	Cáceres	79.811	15.3491
2020	Males	Western Europe	Spain	Barcelona	80.565	16.7826
2020	Males	Western Europe	Spain	Girona	80.339	4.7058
2020	Males	Western Europe	Spain	Lleida	80.436	16.7
2020	Males	Western Europe	Spain	Tarragona	80.13	14.6967
2020	Males	Western Europe	Spain	Alicante	80.28	6.9589
2020	Males	Western Europe	Spain	Castellon	79.801	-4.9741
2020	Males	Western Europe	Spain	Valencia	79.474	9.3233
2020	Males	Western Europe	Spain	Balearic Is.	80.448	2.2625
2020	Males	Western Europe	Spain	Almería	78.823	4.8523
2020	Males	Western Europe	Spain	Cadiz	78.504	9.4792
2020	Males	Western Europe	Spain	Cordoba	79.384	4.8348
2020	Males	Western Europe	Spain	Granada	79.41	9.6767
2020	Males	Western Europe	Spain	Huelva	78.875	7.2459
2020	Males	Western Europe	Spain	Jaen	79.066	9.7206
2020	Males	Western Europe	Spain	Malaga	79.592	10.379
2020	Males	Western Europe	Spain	Sevilla	78.697	9.1198
2020	Males	Western Europe	Spain	Murcia	79.868	7.5898
2020	Males	Western Europe	Spain	Ceuta	77.847	9.6641
2020	Males	Western Europe	Spain	Melilla	78.337	10.7526
2020	Males	Western Europe	Finland	W. Finland	78.917	2.9035
2020	Males	Western Europe	Finland	Helsinski	79.183	10.9518
2020	Males	Western Europe	Finland	S. Finland	78.429	0.1578
2020	Males	Western Europe	Finland	N & E. Finland	77.797	3.8513
2020	Males	Western Europe	France	Paris	81.389	16.4246
2020	Males	Western Europe	France	Seine-et-Marne	79.719	14.7961
2020	Males	Western Europe	France	Yvelines	81.549	14.7332
2020	Males	Western Europe	France	Essonne	80.937	18.1694
2020	Males	Western Europe	France	Hts-de-Seine	81.836	13.7811
2020	Males	Western Europe	France	Seine-St-Denis	79.502	27.2965
2020	Males	Western Europe	France	Val-de-Marne	80.863	19.5528
2020	Males	Western Europe	France	Val-d'Oise	79.953	22.0407
2020	Males	Western Europe	France	Cher	77.669	1.0162
2020	Males	Western Europe	France	Eure-et-Loir	79.006	8.8274
2020	Males	Western Europe	France	Indre	77.804	1.6822
2020	Males	Western Europe	France	Indre-et-Loire	79.776	2.6884
2020	Males	Western Europe	France	Loir-et-Cher	79.123	2.7438
2020	Males	Western Europe	France	Loiret	79.436	-3.8656
2020	Males	Western Europe	France	Côte-d’Or	79.835	8.5028
2020	Males	Western Europe	France	Nièvre	76.662	0.493
2020	Males	Western Europe	France	Saône-et-Loire	78.805	2.6532
2020	Males	Western Europe	France	Yonne	77.511	4.6421
2020	Males	Western Europe	France	Doubs	79.321	11.1227
2020	Males	Western Europe	France	Jura	79.189	-1.3431
2020	Males	Western Europe	France	Haute-Saône	78.421	6.5891
2020	Males	Western Europe	France	Belfort	78.723	18.0025
2020	Males	Western Europe	France	Calvados	78.527	4.0056
2020	Males	Western Europe	France	Manche	78.241	3.5028
2020	Males	Western Europe	France	Orne	78.392	7.6936
2020	Males	Western Europe	France	Eure	77.931	8.2367
2020	Males	Western Europe	France	Seine-Mar.	77.605	3.1399
2020	Males	Western Europe	France	Nord	77.131	8.6253
2020	Males	Western Europe	France	Pas-de-Calais	76.074	5.6393
2020	Males	Western Europe	France	Aisne	76.752	9.6045
2020	Males	Western Europe	France	Oise	78.367	13.3058
2020	Males	Western Europe	France	Somme	77.245	6.6705
2020	Males	Western Europe	France	Bas-Rhin	79.6	3.73
2020	Males	Western Europe	France	Ht-Rhin	79.651	21.2422
2020	Males	Western Europe	France	Ardennes	77.503	9.742
2020	Males	Western Europe	France	Aube	78.04	10.5936
2020	Males	Western Europe	France	Marne	78.013	7.4433
2020	Males	Western Europe	France	Hte-Marne	77.533	9.7047
2020	Males	Western Europe	France	Mthe-et-Moselle	78.934	10.7267
2020	Males	Western Europe	France	Meuse	77.768	9.3698
2020	Males	Western Europe	France	Moselle	78.469	7.1714
2020	Males	Western Europe	France	Vosges	77.747	4.9143
2020	Males	Western Europe	France	Loire-Atl.	79.093	2.4276
2020	Males	Western Europe	France	Maine-et-Loire	80.212	1.6743
2020	Males	Western Europe	France	Mayenne	79.848	1.5295
2020	Males	Western Europe	France	Sarthe	76.074	5.6393
2020	Males	Western Europe	France	Vendée	78.967	-0.6858
2020	Males	Western Europe	France	Côtes-d'Armor	77.845	3.3227
2020	Males	Western Europe	France	Finistère	77.539	2.0902
2020	Males	Western Europe	France	Ille-et-Vilaine	79.695	-2.9099
2020	Males	Western Europe	France	Morbihan	78.161	-2.2912
2020	Males	Western Europe	France	Dordogne	78.829	-4.6132
2020	Males	Western Europe	France	Gironde	79.925	-4.9242
2020	Males	Western Europe	France	Landes	79.473	3.2125
2020	Males	Western Europe	France	Lot-et-Garonne	79.255	3.0337
2020	Males	Western Europe	France	Pyrénées-Atl.	80.063	3.6142
2020	Males	Western Europe	France	Corrèze	79.06	2.548
2020	Males	Western Europe	France	Creuse	77.253	-5.1789
2020	Males	Western Europe	France	Hte-Vienne	79.014	3.4365
2020	Males	Western Europe	France	Charente	78.704	0.5554
2020	Males	Western Europe	France	Charente-Mar.	78.513	-3.3486
2020	Males	Western Europe	France	Deux-Sèvres	79.228	5.9895
2020	Males	Western Europe	France	Vienne	79.759	2.5574
2020	Males	Western Europe	France	Aude	78.767	-3.1804
2020	Males	Western Europe	France	Gard	79.186	3.6572
2020	Males	Western Europe	France	Hérault	79.712	1.7419
2020	Males	Western Europe	France	Lozère	78.222	-6.5754
2020	Males	Western Europe	France	Pyrénées-Or.	78.337	5.0936
2020	Males	Western Europe	France	Ariège	78.663	-12.6859
2020	Males	Western Europe	France	Aveyron	80.13	-2.1806
2020	Males	Western Europe	France	Hte-Garonne	81.034	4.3587
2020	Males	Western Europe	France	Gers	79.427	-1.7721
2020	Males	Western Europe	France	Lot	79.634	4.1262
2020	Males	Western Europe	France	Htes-Pyrénées	79.139	4.3301
2020	Males	Western Europe	France	Tarn	80.129	0.9468
2020	Males	Western Europe	France	Tarn-et-Garonne	79.548	13.4133
2020	Males	Western Europe	France	Allier	78.001	5.7907
2020	Males	Western Europe	France	Cantal	78.581	6.6896
2020	Males	Western Europe	France	Hte-Loire	78.783	5.6082
2020	Males	Western Europe	France	Puy-de-Dôme	79.166	-1.443
2020	Males	Western Europe	France	Ain	80.52	6.3566
2020	Males	Western Europe	France	Ardèche	79.271	5.61
2020	Males	Western Europe	France	Drôme	79.743	1.02
2020	Males	Western Europe	France	Isère	80.8	7.3531
2020	Males	Western Europe	France	Loire	79.877	9.1813
2020	Males	Western Europe	France	Rhône	80.887	8.5042
2020	Males	Western Europe	France	Savoie	80.19	12.2498
2020	Males	Western Europe	France	Hte-Savoie	80.701	2.0772
2020	Males	Western Europe	France	Alpes-de-Hte-Pce	79.112	10.4422
2020	Males	Western Europe	France	Htes-Alpes	80.252	2.5389
2020	Males	Western Europe	France	Alpes-Mar.	79.896	3.4214
2020	Males	Western Europe	France	Bches-du-Rhône	79.707	10.9702
2020	Males	Western Europe	France	Var	79.591	-1.826
2020	Males	Western Europe	France	Vaucluse	78.96	-10.5143
2020	Males	Western Europe	France	Corse	80.2	-2.0568
2020	Males	Western Europe	Ireland	Ireland	79.966	2.126
2020	Males	Western Europe	Iceland	Iceland	80.715	4.1839
2020	Males	Western Europe	Luxembourg	Luxembourg	79.696	3.9286
2020	Males	Western Europe	Netherlands	Groningen	79.325	4.8073
2020	Males	Western Europe	Netherlands	Friesland	79.946	6.2691
2020	Males	Western Europe	Netherlands	Drenthe	79.807	10.3672
2020	Males	Western Europe	Netherlands	Overijssel	80.043	10.7619
2020	Males	Western Europe	Netherlands	Gelderland	80.215	9.8022
2020	Males	Western Europe	Netherlands	Flevoland	80.567	8.4956
2020	Males	Western Europe	Netherlands	Utrecht	80.664	5.7408
2020	Males	Western Europe	Netherlands	N. Holland	80.283	6.3735
2020	Males	Western Europe	Netherlands	S. Holland	80.261	8.6592
2020	Males	Western Europe	Netherlands	Zeeland	80.457	1.467
2020	Males	Western Europe	Netherlands	N. Brabant	80.077	11.0087
2020	Males	Western Europe	Netherlands	Limburg	79.677	10.4923
2020	Males	Western Europe	Norway	Innlandet	80.037	3.0459
2020	Males	Western Europe	Norway	Agder	80.624	-0.2531
2020	Males	Western Europe	Norway	Trondelag	80.992	-0.2996
2020	Males	Western Europe	Norway	N. Norway	79.918	0.8194
2020	Males	Western Europe	Norway	Oslo, Viken	81.011	6.4061
2020	Males	Western Europe	Norway	Vestfold, Telemark	80.36	3.9459
2020	Males	Western Europe	Norway	More, Romsdal	81.072	1.7408
2020	Males	Western Europe	Portugal	North	78.65	11.0484
2020	Males	Western Europe	Portugal	Algarve	76.782	-2.0385
2020	Males	Western Europe	Portugal	Centre	78.44	5.4177
2020	Males	Western Europe	Portugal	Lisbon Met.	78.392	9.3107
2020	Males	Western Europe	Portugal	Alentejo	77.351	9.1291
2020	Males	Western Europe	Sweden	Stockholm	81.14	14.7233
2020	Males	Western Europe	Sweden	Uppsala	81.39	3.5422
2020	Males	Western Europe	Sweden	Södermanland	80.041	8.6976
2020	Males	Western Europe	Sweden	Östergötland	80.946	6.4561
2020	Males	Western Europe	Sweden	Örebro	79.911	-1.2971
2020	Males	Western Europe	Sweden	Västmanland	80.166	1.5153
2020	Males	Western Europe	Sweden	Jönköping	81.131	10.3232
2020	Males	Western Europe	Sweden	Kronoberg	81.647	17.0598
2020	Males	Western Europe	Sweden	Kalmar	80.413	2.1907
2020	Males	Western Europe	Sweden	Gotland	80.517	11.5487
2020	Males	Western Europe	Sweden	Blekinge	80.187	2.7049
2020	Males	Western Europe	Sweden	Skane	80.71	1.3844
2020	Males	Western Europe	Sweden	Halland	81.73	-2.4123
2020	Males	Western Europe	Sweden	Västra Götaland	80.589	5.6474
2020	Males	Western Europe	Sweden	Värmland	79.902	-4.22
2020	Males	Western Europe	Sweden	Dalarna	80.545	7.1121
2020	Males	Western Europe	Sweden	Gävleborg	79.714	8.2863
2020	Males	Western Europe	Sweden	Västernorrland	79.692	5.0934
2020	Males	Western Europe	Sweden	Jämtland	80.13	-0.7677
2020	Males	Western Europe	Sweden	Västerbotten	80.437	1.258
2020	Males	Western Europe	Sweden	Norrbotten	79.401	-1.5225
2020	Males	Western Europe	Slovenia	E. Slovenia	77.041	11.468
2020	Males	Western Europe	Slovenia	W.Slovenia	79.231	7.0922
2020	Males	Western Europe	United Kingdom	Tees Valley, Durham	78.06	12.0311
2020	Males	Western Europe	United Kingdom	Northumb., Tyne & Wear	78.232	2.344
2020	Males	Western Europe	United Kingdom	Cumbria	79.754	12.2156
2020	Males	Western Europe	United Kingdom	Gr. Manchester	78.12	4.2727
2020	Males	Western Europe	United Kingdom	Lancashire	78.227	7.0068
2020	Males	Western Europe	United Kingdom	Cheshire	80.085	-1.038
2020	Males	Western Europe	United Kingdom	Merseyside	77.7	8.8417
2020	Males	Western Europe	United Kingdom	E. Yorksh. and N. Lincolnsh.	78.694	3.4143
2020	Males	Western Europe	United Kingdom	N. Yorkshire	80.761	9.706
2020	Males	Western Europe	United Kingdom	S. Yorkshire	78.622	6.4773
2020	Males	Western Europe	United Kingdom	W. Yorkshire	78.474	6.8318
2020	Males	Western Europe	United Kingdom	Derbysh., Nottinghamsh.	79.4	8.9047
2020	Males	Western Europe	United Kingdom	Leicestersh., Rutland, North.	79.959	4.0627
2020	Males	Western Europe	United Kingdom	Lincolnshire	79.802	-1.6106
2020	Males	Western Europe	United Kingdom	Herefordsh., Worcestersh., Warwicks.	80.097	3.1391
2020	Males	Western Europe	United Kingdom	Shropsh., Staffordsh.	79.449	6.4146
2020	Males	Western Europe	United Kingdom	W. Midlands	78.118	9.3062
2020	Males	Western Europe	United Kingdom	E. Anglia	80.651	3.6244
2020	Males	Western Europe	United Kingdom	Bedfordsh., Hertfordsh.	80.747	12.5146
2020	Males	Western Europe	United Kingdom	Essex	80.218	7.8066
2020	Males	Western Europe	United Kingdom	Inner London W.	81.71	17.3281
2020	Males	Western Europe	United Kingdom	Inner London E.	79.424	16.2319
2020	Males	Western Europe	United Kingdom	Outer London E. and NE.	80.081	14.6488
2020	Males	Western Europe	United Kingdom	Outer London S.	81.067	15.8112
2020	Males	Western Europe	United Kingdom	Out. London W. & NW.	81.414	23.6231
2020	Males	Western Europe	United Kingdom	Berksh., Buckinghamsh., Oxfordsh.	81.188	8.2119
2020	Males	Western Europe	United Kingdom	Surrey, E. & W. Sussex	81.037	2.674
2020	Males	Western Europe	United Kingdom	Hampshire and Isle of Wight	80.658	-3.2265
2020	Males	Western Europe	United Kingdom	Kent	79.95	2.6309
2020	Males	Western Europe	United Kingdom	Gloucestersh., Wiltsh., Bristol	80.538	1.3745
2020	Males	Western Europe	United Kingdom	Dorset and Somerset	80.772	3.6434
2020	Males	Western Europe	United Kingdom	Cornwall and Scilly Is.	80.108	-6.0202
2020	Males	Western Europe	United Kingdom	Devon	80.204	-6.1389
2020	Males	Western Europe	United Kingdom	W. Wales, The Valleys	78.317	3.8829
2020	Males	Western Europe	United Kingdom	E. Wales	79.228	-2.9746
2020	Males	Western Europe	United Kingdom	Scotland	77.004	8.748
2020	Males	Western Europe	United Kingdom	N. Ireland	78.528	7.4058
2021	Males	Western Europe	Italy	Turin	80.854	9.1038
2021	Males	Western Europe	Italy	Genova	80.481	1.9619
2021	Males	Western Europe	Germany	Saar	77.477	6.4235
2021	Males	Western Europe	Germany	M. Schleswig-Holstein	78.101	3.1857
2021	Males	Western Europe	Germany	N. Schleswig-Holstein	77.683	-1.8372
2021	Males	Western Europe	Germany	E. Schleswig-Holstein	77.385	-6.4521
2021	Males	Western Europe	Germany	S. Schleswig-Holstein	78.915	3.454
2021	Males	Western Europe	Germany	SW. Schleswig-Holstein	77.117	5.0779
2021	Males	Western Europe	Italy	Spice	80.874	10.1271
2021	Males	Western Europe	Germany	Berlin	78.175	7.8669
2021	Males	Western Europe	Italy	SW. Sardine	80.193	10.9349
2021	Males	Western Europe	Italy	Foggia, Bari, B.A.T.	80.914	19.7942
2021	Males	Western Europe	Italy	Varese	81.254	10.9026
2021	Males	Western Europe	Germany	Havelland-Fläming	78.207	12.5246
2021	Males	Western Europe	Germany	Lusatia-Spree Forest	77.158	21.6638
2021	Males	Western Europe	Germany	Oderland-Spree	77.866	21.1795
2021	Males	Western Europe	Germany	Prignitz-Oberhavel	77.694	11.7083
2021	Males	Western Europe	Germany	Uckermark-Barnim	77.164	13.8685
2021	Males	Western Europe	Italy	Como, Lecco	81.36	13.5245
2021	Males	Western Europe	Germany	Mecklenburg Lake D.	76.415	14.7997
2021	Males	Western Europe	Germany	M. Mecklenburg/Rostock	77.288	11.0571
2021	Males	Western Europe	Germany	Vorpommern	76.186	3.6522
2021	Males	Western Europe	Germany	W. Mecklenburg	76.845	11.0723
2021	Males	Western Europe	Italy	Sondrio	79.831	7.3973
2021	Males	Western Europe	Germany	Up. Elbe Valley	78.862	13.3474
2021	Males	Western Europe	Germany	Up. Lusatia-Lower Silesia	77.488	22.6729
2021	Males	Western Europe	Germany	S. Saxony	77.511	22.2886
2021	Males	Western Europe	Germany	W. Saxony	77.556	7.482
2021	Males	Western Europe	Italy	Milan	81.595	8.1972
2021	Males	Western Europe	Germany	Altmark	75.821	25.755
2021	Males	Western Europe	Germany	Anhalt-Bitterfeld-Witt.	76.259	18.4483
2021	Males	Western Europe	Germany	Halle/Saale	76.43	24.207
2021	Males	Western Europe	Germany	Magdeburg	76.255	13.9929
2021	Males	Western Europe	Italy	Bergamo	80.899	3.8024
2021	Males	Western Europe	Germany	M. Thuringia	77.437	19.0877
2021	Males	Western Europe	Germany	N. Thuringia	76.99	25.3482
2021	Males	Western Europe	Germany	E. Thuringia	77.775	15.8614
2021	Males	Western Europe	Germany	S. Thuringia	76.901	20.2768
2021	Males	Western Europe	Italy	Brescia	81.032	13.2093
2021	Males	Western Europe	Italy	Pavia	79.746	9.6131
2021	Males	Western Europe	Italy	Cremona	80.609	10.5791
2021	Males	Western Europe	Italy	Biella, Vercelli	80.086	24.0711
2021	Males	Western Europe	Italy	Mantova	80.918	21.9622
2021	Males	Western Europe	Germany	Hamburg	78.525	6.4355
2021	Males	Western Europe	Italy	Bozen	81.604	7.9585
2021	Males	Western Europe	Italy	Trento	81.8	18.157
2021	Males	Western Europe	Italy	Verona	81.237	4.6858
2021	Males	Western Europe	Italy	Vicenza	81.237	3.7026
2021	Males	Western Europe	Italy	Belluno	80.499	16.2738
2021	Males	Western Europe	Italy	Treviso	81.782	8.4652
2021	Males	Western Europe	Italy	Venezia	81.044	12.2995
2021	Males	Western Europe	Italy	Padova	81.543	12.5646
2021	Males	Western Europe	Italy	Rovigo	80.196	19.131
2021	Males	Western Europe	Italy	Novara, V.C.O.	80.496	10.301
2021	Males	Western Europe	Italy	Udine	80.831	23.4144
2021	Males	Western Europe	Germany	Braunschweig	77.732	2.6094
2021	Males	Western Europe	Germany	Bremen Hinterland	78.327	6.9471
2021	Males	Western Europe	Germany	Bremerhaven	76.72	7.2969
2021	Males	Western Europe	Germany	Emsland	78.386	5.6979
2021	Males	Western Europe	Germany	Göttingen	78.134	20.6374
2021	Males	Western Europe	Germany	Hamburg-S. Hinterland	78.839	8.5072
2021	Males	Western Europe	Germany	Hannover	78.124	9.562
2021	Males	Western Europe	Germany	Hildesheim	77.579	5.6368
2021	Males	Western Europe	Germany	Lüneburg	77.506	7.9767
2021	Males	Western Europe	Italy	Gorizia	80.416	14.2547
2021	Males	Western Europe	Germany	Oldenburg	78.392	6.8906
2021	Males	Western Europe	Germany	Osnabrück	78.998	6.4999
2021	Males	Western Europe	Germany	E. Frisia	77.049	1.4653
2021	Males	Western Europe	Germany	S. Heath	77.716	4.7989
2021	Males	Western Europe	Italy	Trieste	80.213	12.8644
2021	Males	Western Europe	Italy	Piacenza	80.781	16.499
2021	Males	Western Europe	Italy	Parma	81.176	8.1826
2021	Males	Western Europe	Italy	R. nell'Emilia	81.104	12.8791
2021	Males	Western Europe	Italy	Modena	81.829	15.627
2021	Males	Western Europe	Italy	Bologna	81.506	11.6323
2021	Males	Western Europe	Italy	Ferrara	80.028	22.362
2021	Males	Western Europe	Italy	Ravenna	81.524	13.7357
2021	Males	Western Europe	Italy	Cuneo	80.347	14.7287
2021	Males	Western Europe	Italy	F.C., Rimini	81.784	13.1717
2021	Males	Western Europe	Germany	Bremen	77.666	10.3955
2021	Males	Western Europe	Italy	Pesaro, Urbino	81.868	6.2516
2021	Males	Western Europe	Italy	Ancona	81.439	13.2858
2021	Males	Western Europe	Italy	Macerata	81.408	16.5655
2021	Males	Western Europe	Italy	Ascoli, Piceno, Fermo	81.294	16.3604
2021	Males	Western Europe	Italy	Massa-Carrara	80.468	5.6361
2021	Males	Western Europe	Italy	Lucca	80.521	9.6868
2021	Males	Western Europe	Italy	Pistoia	81.382	14.2979
2021	Males	Western Europe	Italy	Firenze, Prato	81.835	10.8234
2021	Males	Western Europe	Italy	Livorno	80.862	-0.5375
2021	Males	Western Europe	Italy	Asti	80.152	16.2095
2021	Males	Western Europe	Italy	Pisa	81.233	5.8088
2021	Males	Western Europe	Germany	Aachen	78.286	8.0798
2021	Males	Western Europe	Germany	Arnsberg	78.05	6.3098
2021	Males	Western Europe	Germany	Bielefeld	78.531	7.6081
2021	Males	Western Europe	Germany	Bochum/Hagen	77.111	7.2997
2021	Males	Western Europe	Germany	Bonn	79.437	6.745
2021	Males	Western Europe	Germany	Dortmund	77.285	9.9586
2021	Males	Western Europe	Germany	Duisburg/Essen	77.381	6.4965
2021	Males	Western Europe	Germany	Dusseldorf	78.227	5.7889
2021	Males	Western Europe	Germany	Emscher-Lippe	76.897	11.0114
2021	Males	Western Europe	Italy	Arezzo	81.679	17.1653
2021	Males	Western Europe	Germany	Cologne	78.688	2.2016
2021	Males	Western Europe	Germany	Münster	79.113	8.2615
2021	Males	Western Europe	Germany	Paderborn	78.812	-3.0126
2021	Males	Western Europe	Germany	Siegen	78.247	13.5848
2021	Males	Western Europe	Italy	Siena	81.54	7.4127
2021	Males	Western Europe	Italy	Grosseto	81.145	2.3494
2021	Males	Western Europe	Italy	Perugia	81.698	14.2545
2021	Males	Western Europe	Italy	Terni	81.115	9.944
2021	Males	Western Europe	Italy	Viterbo	79.473	7.0363
2021	Males	Western Europe	Italy	Rieti	80.38	7.7169
2021	Males	Western Europe	Italy	Rome	80.598	8.5783
2021	Males	Western Europe	Italy	Latina	80.315	8.7711
2021	Males	Western Europe	Italy	Alessandria	79.862	-6.1205
2021	Males	Western Europe	Italy	Frosinone	80	17.1717
2021	Males	Western Europe	Germany	M. Hessen	78.329	11.3033
2021	Males	Western Europe	Germany	N. Hessen	78.165	13.6833
2021	Males	Western Europe	Germany	E. Hessen	79.336	12.7623
2021	Males	Western Europe	Germany	Rhine-Main	79.519	8.8219
2021	Males	Western Europe	Germany	Starkenburg	79.18	11.5622
2021	Males	Western Europe	Italy	Caserta	78.426	14.5931
2021	Males	Western Europe	Italy	Benevento	79.408	10.8721
2021	Males	Western Europe	Italy	Naples	78.445	13.0338
2021	Males	Western Europe	Italy	Avellino	79.886	10.8583
2021	Males	Western Europe	Italy	Salerno	79.568	10.6816
2021	Males	Western Europe	Italy	L'Aquila	80.458	6.3498
2021	Males	Western Europe	Italy	Teramo	80.572	7.6868
2021	Males	Western Europe	Italy	Pescara	80.665	11.6117
2021	Males	Western Europe	Italy	Chieti	80.742	9.588
2021	Males	Western Europe	Italy	Aosta	79.916	11.4269
2021	Males	Western Europe	Italy	Campobasso	80.009	23.3125
2021	Males	Western Europe	Germany	M. Rhine-Westerwald	78.432	8.7461
2021	Males	Western Europe	Germany	Rh. Hessen-Nahe	78.837	10.7643
2021	Males	Western Europe	Germany	Rh. Palatinate	78.698	7.1895
2021	Males	Western Europe	Germany	Trier	78.846	5.4824
2021	Males	Western Europe	Germany	W. Palatinate	78.065	11.4881
2021	Males	Western Europe	Italy	Taranto	80.444	23.4811
2021	Males	Western Europe	Italy	Brindisi	80.446	4.0316
2021	Males	Western Europe	Italy	Lecce	80.792	14.2188
2021	Males	Western Europe	Italy	Potenza	80.031	5.4354
2021	Males	Western Europe	Italy	Matera	80.48	2.6012
2021	Males	Western Europe	Italy	Cosenza	79.996	13.6523
2021	Males	Western Europe	Italy	Catanzaro, Crotone, V.V.	79.962	8.7293
2021	Males	Western Europe	Italy	Imperia	80.137	4.6905
2021	Males	Western Europe	Italy	R. di Calabria	79.874	16.7383
2021	Males	Western Europe	Germany	Lake Constance	79.899	7.559
2021	Males	Western Europe	Germany	Danube-Iller (BW)	79.714	4.3108
2021	Males	Western Europe	Germany	Franconia	79.01	9.126
2021	Males	Western Europe	Germany	High Rh.-Lake Constance	79.528	7.8972
2021	Males	Western Europe	Germany	M. Upper Rhine	79.335	11.6372
2021	Males	Western Europe	Germany	Neckar-Alb	79.786	0.4049
2021	Males	Western Europe	Germany	N. Black Forest	79.284	10.3474
2021	Males	Western Europe	Germany	E. Württemberg	79.134	9.3791
2021	Males	Western Europe	Germany	Black Forest-Baar-Heuberg	79.221	5.2174
2021	Males	Western Europe	Italy	Trapani	79.831	7.0345
2021	Males	Western Europe	Germany	Stuttgart	80.122	4.3931
2021	Males	Western Europe	Germany	S. Upper Rhine	80.009	2.8173
2021	Males	Western Europe	Germany	Lower Neckar	78.909	6.7208
2021	Males	Western Europe	Italy	Palermo	79.733	13.2505
2021	Males	Western Europe	Italy	Messina	79.705	15.3275
2021	Males	Western Europe	Italy	Agrigento	79.532	7.8223
2021	Males	Western Europe	Italy	Caltanissetta	78.877	9.7657
2021	Males	Western Europe	Italy	Enna	79.783	27.2429
2021	Males	Western Europe	Italy	Catania	79.504	12.8573
2021	Males	Western Europe	Italy	Ragusa	80.336	12.6418
2021	Males	Western Europe	Italy	Siracusa	79.4	18.9134
2021	Males	Western Europe	Italy	Savona	80.607	14.4554
2021	Males	Western Europe	Italy	Sassari, O.T.	80.253	11.6521
2021	Males	Western Europe	Germany	Allgäu	79.796	2.5783
2021	Males	Western Europe	Germany	Augsburg	79.241	10.7815
2021	Males	Western Europe	Germany	Bavarian Lower Main	79.395	2.2815
2021	Males	Western Europe	Germany	Danube-Iller (BY)	79.439	8.9919
2021	Males	Western Europe	Germany	Danube-Forest	78.121	14.7491
2021	Males	Western Europe	Germany	M. Franconia	78.527	10.2211
2021	Males	Western Europe	Germany	Ingolstadt	79.645	11.4413
2021	Males	Western Europe	Germany	Landshut	78.975	9.9154
2021	Males	Western Europe	Germany	Main-Rhön	78.79	10.8922
2021	Males	Western Europe	Germany	Munich	80.703	10.0894
2021	Males	Western Europe	Germany	E. Up. Franconia	77.678	14.9911
2021	Males	Western Europe	Germany	W. U. Franconia	78.226	9.0391
2021	Males	Western Europe	Germany	Bavarian Oberland	79.961	2.671
2021	Males	Western Europe	Germany	N. Up. Palatinate	77.828	7.0506
2021	Males	Western Europe	Germany	Regensburg	78.905	10.0671
2021	Males	Western Europe	Germany	SE. Up. Bavaria	79.229	13.9904
2021	Males	Western Europe	Germany	W. M. Franconia	78.336	3.3941
[truncated: 277 more rows]

## Sheet: Fig. 5
Panel	Sex	Country	Region	Year	ASYLL	CI low	CI up
Panel (A)	Females	Slovakia	Kosice	2020-2021	58073.4	49550.2	66596.6
Panel (A)	Females	Slovakia	Presov	2020-2021	57392.3	49092.5	65692
Panel (A)	Females	Poland	Bialski	2020-2021	54316.1	37607.5	71024.7
Panel (A)	Females	Poland	Suwalki	2020-2021	48482.9	33612.4	63353.3
Panel (A)	Females	Poland	Lublin	2020-2021	48206.5	38540	57873
Panel (A)	Females	Poland	Przemyski	2020-2021	47878	34234	61522.1
Panel (A)	Females	Slovakia	Trencín	2020-2021	46955.9	36976.3	56935.4
Panel (A)	Females	Poland	Tarnobrzeski	2020-2021	45638.8	33910.9	57366.7
Panel (A)	Females	Slovakia	Banska Bystrica	2020-2021	44346.5	34074.9	54618.2
Panel (A)	Females	Poland	Pulawski	2020-2021	44228.7	32871.2	55586.2
Panel (A)	Females	Czechia	Karlovy Vary	2020-2021	43972.9	31034.8	56910.9
Panel (A)	Females	Poland	Lomzynski	2020-2021	43417.7	31330.9	55504.4
Panel (A)	Females	Poland	Chelm, Z.	2020-2021	43324.2	32858.5	53789.9
Panel (A)	Females	Poland	Skierniewicki	2020-2021	42975.4	28764.6	57186.1
Panel (A)	Females	Poland	Siedlecki	2020-2021	42760.6	29865.7	55655.6
Panel (A)	Females	Poland	Ciechanowski	2020-2021	42240.8	27873.9	56607.7
Panel (A)	Females	Slovakia	Slovakia	2020-2021	41671.2	38512.4	44830.1
Panel (A)	Females	Poland	Bytom	2020-2021	40744.9	28167.6	53322.1
Panel (A)	Females	Poland	Plock	2020-2021	39998.4	26315.2	53681.5
Panel (A)	Females	Poland	Piotrkowski	2020-2021	39453.1	28432.7	50473.4
Panel (A)	Females	Lettonia	C. & W. Lithuania	2020-2021	39439.5	32092.5	46786.5
Panel (A)	Females	Poland	Wroclawski	2020-2021	39323	24729.6	53916.5
Panel (A)	Females	Poland	Rybnicki	2020-2021	39228.9	29554	48903.9
Panel (A)	Females	Hungary	N. Hungary	2020-2021	38943.9	30204.1	47683.7
Panel (A)	Females	Hungary	W. Transdanubia	2020-2021	38207.7	29878.7	46536.7
Panel (A)	Females	Poland	Starogard	2020-2021	37893.8	24875	50912.5
Panel (A)	Females	Slovakia	Zilina	2020-2021	37865.9	30175.5	45556.3
Panel (A)	Females	Poland	Tarnowski	2020-2021	37548.6	25389.3	49707.9
Panel (A)	Females	Poland	Chojnicki	2020-2021	37414.2	19165.9	55662.5
Panel (A)	Females	Poland	Kielecki	2020-2021	37160.9	27944.9	46376.9
Panel (B)	Females	Denmark	Bornholm	2020-2021	-30936.3	-80602.9	18730.4
Panel (B)	Females	Sweden	Blekinge	2020-2021	-17127.2	-38000.2	3745.9
Panel (B)	Females	Sweden	Gotland	2020-2021	-14429.9	-34196.2	5336.5
Panel (B)	Females	Sweden	Kalmar	2020-2021	-12377.4	-22329.3	-2425.5
Panel (B)	Females	Norway	Innlandet	2020-2021	-8347.3	-18716.8	2022.2
Panel (B)	Females	Sweden	Dalarna	2020-2021	-8233.1	-18565.3	2099.1
Panel (B)	Females	Norway	Trondelag	2020-2021	-7694.2	-16097.7	709.4
Panel (B)	Females	France	Nièvre	2020-2021	-7439.1	-24371.1	9492.8
Panel (B)	Females	Italy	Brindisi	2020-2021	-7253.6	-16783.2	2276
Panel (B)	Females	France	Landes	2020-2021	-6985.8	-20115.1	6143.5
Panel (B)	Females	France	Tarn	2020-2021	-6941	-19107.2	5225.2
Panel (B)	Females	France	Corrèze	2020-2021	-6789.7	-22304.1	8724.8
Panel (B)	Females	France	Loiret	2020-2021	-6376.7	-14207.8	1454.4
Panel (B)	Females	United Kingdom	Devon	2020-2021	-6232.9	-11948.1	-517.7
Panel (B)	Females	Germany	Mecklenburg Lake D.	2020-2021	-5742.8	-20939.7	9454.1
Panel (B)	Females	Germany	Göttingen	2020-2021	-5025.5	-15766.3	5715.4
Panel (B)	Females	France	Hte-Garonne	2020-2021	-4546.7	-11029.6	1936.2
Panel (B)	Females	Germany	Lower Neckar	2020-2021	-4513.6	-10691.9	1664.6
Panel (B)	Females	Germany	E. Frisia	2020-2021	-4452.3	-13604	4699.4
Panel (B)	Females	Sweden	Halland	2020-2021	-4321.9	-13189.2	4545.3
Panel (B)	Females	Denmark	Østjylland	2020-2021	-4030.5	-10745.3	2684.4
Panel (B)	Females	France	Charente	2020-2021	-3679.6	-17641.4	10282.2
Panel (B)	Females	Germany	Bremen Hinterland	2020-2021	-3179.5	-13119.6	6760.7
Panel (B)	Females	Sweden	Jämtland	2020-2021	-3168.2	-16391.7	10055.3
Panel (B)	Females	Germany	Black Forest-Baar-Heuberg	2020-2021	-3166.1	-13888.3	7556.2
Panel (B)	Females	Germany	Paderborn	2020-2021	-2898.4	-13744.8	7948
Panel (B)	Females	Italy	Caltanissetta	2020-2021	-2799.1	-14496.2	8898.1
Panel (B)	Females	France	Doubs	2020-2021	-2504.1	-12681.3	7673.1
Panel (B)	Females	Germany	Ingolstadt	2020-2021	-2421.5	-13170.7	8327.7
Panel (B)	Females	France	Deux-Sèvres	2020-2021	-2094	-13556.2	9368.2
Panel (C)	Males	Poland	Inowroclaw	2020-2021	75952.8	60688.5	91217.2
Panel (C)	Males	Slovakia	Kosice	2020-2021	72375.4	60972.7	83778.1
Panel (C)	Males	Poland	Bytom	2020-2021	69736.7	55740.4	83733
Panel (C)	Males	Italy	Cremona	2020-2021	67721.9	56371.9	79071.8
Panel (C)	Males	Slovakia	Nitra	2020-2021	62941.1	51391.1	74491.2
Panel (C)	Males	Poland	Przemyski	2020-2021	62915.1	48409.9	77420.2
Panel (C)	Males	Poland	Krosno	2020-2021	62743	47960.4	77525.7
Panel (C)	Males	Poland	Pulawski	2020-2021	62043.5	48484.2	75602.8
Panel (C)	Males	Poland	Siedlecki	2020-2021	61572.7	47092.5	76052.9
Panel (C)	Males	Slovakia	Presov	2020-2021	61531.1	50329.6	72732.5
Panel (C)	Males	Slovakia	Trencín	2020-2021	61347.8	50987.2	71708.5
Panel (C)	Males	Poland	Grudzindzki	2020-2021	60343.2	45191.8	75494.7
Panel (C)	Males	Slovakia	Banska Bystrica	2020-2021	59960.7	50195.8	69725.6
Panel (C)	Males	Poland	Ostrolecki	2020-2021	59925	43590	76260
Panel (C)	Males	Poland	Katowice	2020-2021	59473	47266.4	71679.6
Panel (C)	Males	Czechia	Karlovy Vary	2020-2021	59185.5	44872.5	73498.4
Panel (C)	Males	Poland	Lublin	2020-2021	58990.8	48165.9	69815.7
Panel (C)	Males	Poland	Bialystok	2020-2021	58727.3	45229.1	72225.4
Panel (C)	Males	Italy	Piacenza	2020-2021	58463.1	45907.8	71018.5
Panel (C)	Males	Poland	Bydgoszcz-Torun	2020-2021	58388	47340.3	69435.7
Panel (C)	Males	Lettonia	C. & W. Lithuania	2020-2021	57902.9	50982.7	64823.2
Panel (C)	Males	Poland	Rzeszowski	2020-2021	57724.5	45480.6	69968.4
Panel (C)	Males	Poland	Chelm, Z.	2020-2021	57710.1	44863.3	70557
Panel (C)	Males	Slovakia	Slovakia	2020-2021	57699.8	53753.2	61646.4
Panel (C)	Males	Slovakia	Trnava	2020-2021	57062.1	46799	67325.3
Panel (C)	Males	Poland	Bielski	2020-2021	57013	46028.2	67997.8
Panel (C)	Males	Poland	Szczecinek-P.	2020-2021	56326.3	43051.3	69601.3
Panel (C)	Males	Poland	Opole	2020-2021	56110.3	44034.6	68186.1
Panel (C)	Males	Poland	Suwalki	2020-2021	56069.2	36491.1	75647.4
Panel (C)	Males	Italy	Bergamo	2020-2021	55543.1	47881.5	63204.6
Panel (D)	Males	Denmark	Bornholm	2020-2021	-22650	-74226.3	28926.3
Panel (D)	Males	United Kingdom	Cornwall and Scilly Is.	2020-2021	-21720	-33144.7	-10295.3
Panel (D)	Males	United Kingdom	Devon	2020-2021	-18736.4	-26014.6	-11458.3
Panel (D)	Males	France	Ariège	2020-2021	-16478.6	-34466.3	1509.1
Panel (D)	Males	Sweden	Jämtland	2020-2021	-9141.8	-27800.2	9516.6
Panel (D)	Males	Denmark	Fyn	2020-2021	-8954.2	-20026.9	2118.5
Panel (D)	Males	Germany	N. Schleswig-Holstein	2020-2021	-8121.6	-18748.9	2505.8
Panel (D)	Males	Portugal	Algarve	2020-2021	-7552.2	-21317.9	6213.6
Panel (D)	Males	France	Lot	2020-2021	-6231.9	-29579	17115.2
Panel (D)	Males	Denmark	Nordjylland	2020-2021	-5897.7	-16614.9	4819.5
Panel (D)	Males	Germany	Paderborn	2020-2021	-5547.4	-17450.2	6355.3
Panel (D)	Males	France	Creuse	2020-2021	-4940.9	-25935	16053.2
Panel (D)	Males	United Kingdom	Hampshire and Isle of Wight	2020-2021	-4615.7	-10628.4	1397
Panel (D)	Males	Sweden	Västmanland	2020-2021	-4101.5	-20404.4	12201.3
Panel (D)	Males	Germany	E. Schleswig-Holstein	2020-2021	-3559.6	-15600.9	8481.7
Panel (D)	Males	France	Charente-Mar.	2020-2021	-3288.3	-13681.6	7104.9
Panel (D)	Males	France	Vaucluse	2020-2021	-2865.1	-14748.8	9018.5
Panel (D)	Males	Norway	Trondelag	2020-2021	-2859	-12543	6824.9
Panel (D)	Males	United Kingdom	E. Wales	2020-2021	-2517.5	-10231.1	5196.1
Panel (D)	Males	France	Drôme	2020-2021	-2458.4	-14353.5	9436.7
Panel (D)	Males	Denmark	Østjylland	2020-2021	-2392.6	-10507.9	5722.8
Panel (D)	Males	Sweden	Örebro	2020-2021	-2178.2	-15170.4	10814
Panel (D)	Males	Denmark	Nordsjælland	2020-2021	-1259.5	-12654.3	10135.2
Panel (D)	Males	France	Vendée	2020-2021	-1088.4	-12371.8	10195.1
Panel (D)	Males	Spain	Lugo	2020-2021	-896.6	-12746.1	10952.9
Panel (D)	Males	United Kingdom	Cheshire	2020-2021	-754.6	-8804.2	7295
Panel (D)	Males	Sweden	Norrbotten	2020-2021	-685.3	-14099	12728.5
Panel (D)	Males	Denmark	Sydjylland	2020-2021	-521.8	-9528.2	8484.5
Panel (D)	Males	France	Finistère	2020-2021	-387.3	-9010.4	8235.7
Panel (D)	Males	Norway	Agder	2020-2021	155.5	-8616.3	8927.4

## Sheet: Fig. A.1
Sex	Country	Region	Change in ASYLL
Males	Spain	A Coruna	3522.7
Males	Germany	Aachen	6201.4
Males	Norway	Agder	661.7
Males	Italy	Agrigento	6996.5
Males	France	Ain	1593.6
Males	France	Aisne	3076.9
Males	Spain	Albacete	-16109.3
Males	Portugal	Alentejo	1377.7
Males	Italy	Alessandria	-29670.6
Males	Portugal	Algarve	-3475.1
Males	Spain	Alicante	4814.3
Males	Germany	Allgäu	4829.2
Males	France	Allier	-322.3
Males	Spain	Almería	8469.6
Males	France	Alpes-de-Hte-Pce	-4726.5
Males	France	Alpes-Mar.	15232.8
Males	Germany	Altmark	19254.5
Males	Italy	Ancona	4147.9
Males	Germany	Anhalt-Bitterfeld-Witt.	11320
Males	Belgium	Antwerp	-2922.5
Males	Italy	Aosta	-8948.6
Males	Spain	Araba/Alava	-7033.7
Males	France	Ardèche	4217.6
Males	France	Ardennes	4927.4
Males	Italy	Arezzo	5325.7
Males	France	Ariège	8893.2
Males	Germany	Arnsberg	3912.7
Males	Italy	Ascoli, Piceno, Fermo	8519.5
Males	Italy	Asti	-5378
Males	Spain	Asturias	-6946.5
Males	France	Aube	2840
Males	France	Aude	14994.9
Males	Germany	Augsburg	8773.7
Males	Poland	Auschwitz	16320.6
Males	Austria	Austria	4665.4
Males	Italy	Avellino	1559
Males	France	Aveyron	8415.9
Males	Spain	Avila	-5658.6
Males	Spain	Badajoz	1852.3
Males	Spain	Balearic Is.	5054.9
Males	Slovakia	Banska Bystrica	45985.7
Males	Spain	Barcelona	-10377.2
Males	France	Bas-Rhin	881.6
Males	Germany	Bavarian Lower Main	-1443.4
Males	Germany	Bavarian Oberland	1468.1
Males	France	Bches-du-Rhône	5557.3
Males	United Kingdom	Bedfordsh., Hertfordsh.	-3154.1
Males	France	Belfort	-9681
Males	Belgium	Belgium	-3261.9
Males	Italy	Belluno	2070.6
Males	Italy	Benevento	10317.8
Males	Italy	Bergamo	-47938.3
Males	United Kingdom	Berksh., Buckinghamsh., Oxfordsh.	-1705.1
Males	Germany	Berlin	3756.4
Males	Poland	Bialski	19931
Males	Poland	Bialystok	26463.9
Males	Germany	Bielefeld	5116.4
Males	Italy	Biella, Vercelli	-1040.9
Males	Poland	Bielski	18792
Males	Spain	Biscay	-5902.3
Males	Germany	Black Forest-Baar-Heuberg	4391.6
Males	Sweden	Blekinge	-207.7
Males	Germany	Bochum/Hagen	5260.3
Males	Italy	Bologna	907.7
Males	Germany	Bonn	3362.9
Males	Denmark	Bornholm	-20498.5
Males	Italy	Bozen	-9603.9
Males	Slovakia	Bratislava	13841.6
Males	Germany	Braunschweig	359.8
Males	Germany	Bremen	1565
Males	Germany	Bremen Hinterland	4156.5
Males	Germany	Bremerhaven	3987.3
Males	Italy	Brescia	-19993.4
Males	Italy	Brindisi	-2789.1
Males	Belgium	Brussels	-14045
Males	Hungary	Budapest	21828.8
Males	Austria	Burgenland	6475.8
Males	Spain	Burgos	-10341.2
Males	Poland	Bydgoszcz-Torun	14615.5
Males	Denmark	Byen Kobenhavn	8604.6
Males	Poland	Bytom	12289.2
Males	Lettonia	C. & W. Lithuania	10177.7
Males	Czechia	C. Bohemia	23224.1
Males	Switzerland	C. Switzerland	1192
Males	Hungary	C. Transdanubia	23774
Males	Spain	Cáceres	-4369.5
Males	Spain	Cadiz	3662.1
Males	Italy	Caltanissetta	10719.5
Males	France	Calvados	1771.5
Males	Italy	Campobasso	19923.5
Males	Spain	Cantabria	-2663.8
Males	France	Cantal	7077
Males	Lettonia	Capital	16598.5
Males	Austria	Carinthia	3957
Males	Italy	Caserta	1587.4
Males	Spain	Castellon	13428.3
Males	Italy	Catania	7353.6
Males	Italy	Catanzaro, Crotone, V.V.	4483.6
Males	Portugal	Centre	2665.1
Males	Spain	Ceuta	18589.7
Males	France	Charente	7169
Males	France	Charente-Mar.	3408.9
Males	Poland	Chelm, Z.	16764.7
Males	France	Cher	3615.1
Males	United Kingdom	Cheshire	1321.4
Males	Italy	Chieti	4154.6
Males	Poland	Chojnicki	-1404.8
Males	Poland	Ciechanowski	11980.7
Males	Germany	Cologne	3559.9
Males	Italy	Como, Lecco	-13036.2
Males	Spain	Cordoba	6866.9
Males	United Kingdom	Cornwall and Scilly Is.	-9679.6
Males	France	Corrèze	6600.1
Males	France	Corse	7556
Males	Italy	Cosenza	9849.6
Males	France	Côte-d’Or	-1585.9
Males	France	Côtes-d'Armor	3944.2
Males	Poland	Cracow	-1580.9
Males	Italy	Cremona	-46563.7
Males	France	Creuse	5416.9
Males	Spain	Cuenca	-25683.2
Males	United Kingdom	Cumbria	-2352.1
Males	Italy	Cuneo	4522.9
Males	Czechia	Czechia	18959.7
Males	Poland	Czestochowa	14599.8
Males	Sweden	Dalarna	-4851.5
Males	Germany	Danube-Forest	9358.6
Males	Germany	Danube-Iller (BW)	4754.8
Males	Germany	Danube-Iller (BY)	-861.6
Males	Denmark	Denmark	1417.2
Males	United Kingdom	Derbysh., Nottinghamsh.	6705.8
Males	France	Deux-Sèvres	7641.9
Males	United Kingdom	Devon	-6458.6
Males	France	Dordogne	22120.3
Males	United Kingdom	Dorset and Somerset	-1190.5
Males	Germany	Dortmund	6383.5
Males	France	Doubs	-6128.6
Males	Netherlands	Drenthe	3699.6
Males	France	Drôme	-4498.4
Males	Germany	Duisburg/Essen	5031.9
Males	Germany	Dusseldorf	6325.1
Males	United Kingdom	E. Anglia	-3514.5
Males	Belgium	E. Flanders	872
Males	Germany	E. Frisia	-2146.2
Males	Germany	E. Hessen	6103.2
Males	Germany	E. Schleswig-Holstein	-9344.7
Males	Slovenia	E. Slovenia	4893
Males	Switzerland	E. Switzerland	3269
Males	Germany	E. Thuringia	16828.3
Males	Germany	E. Up. Franconia	9320.1
Males	United Kingdom	E. Wales	3431.7
Males	Germany	E. Württemberg	4710.3
Males	United Kingdom	E. Yorksh. and N. Lincolnsh.	3323.3
Males	Poland	Elblaski	16528.6
Males	Poland	Elcki	13545.4
Males	Germany	Emscher-Lippe	8935.7
Males	Germany	Emsland	-637.5
Males	Italy	Enna	18735.4
Males	Switzerland	Espace Mittelland	-3196
Males	United Kingdom	Essex	277.1
Males	France	Essonne	-2803.7
Males	Estonia	Estonia	22088
Males	France	Eure	1701.5
Males	France	Eure-et-Loir	690
Males	Italy	F.C., Rimini	2456.1
Males	Italy	Ferrara	15545.6
Males	France	Finistère	-4567.7
Males	Finland	Finland	570.1
Males	Italy	Firenze, Prato	848.4
Males	Belgium	Flem. Brabant	-348.5
Males	Netherlands	Flevoland	9894.3
Males	Italy	Foggia, Bari, B.A.T.	5747.1
Males	France	France	1821.4
Males	Germany	Franconia	3100.9
Males	Netherlands	Friesland	5256.9
Males	Italy	Frosinone	10158.7
Males	Denmark	Fyn	120.8
Males	France	Gard	2207.1
Males	Sweden	Gävleborg	-822.2
Males	Poland	Gdansk	11475.7
Males	Netherlands	Gelderland	2691.1
Males	Italy	Genova	-14657.5
Males	Germany	Germany	6229.3
Males	France	Gers	9601.7
Males	Spain	Gipuzkoa	387.5
Males	Spain	Girona	-133.7
Males	France	Gironde	10136.9
Males	Poland	Gliwicki	23339.2
Males	United Kingdom	Gloucestersh., Wiltsh., Bristol	-2372.4
Males	Italy	Gorizia	-1798.3
Males	Poland	Gorzowski	20748.6
Males	Sweden	Gotland	-17751.7
Males	Germany	Göttingen	18657.3
Males	United Kingdom	Gr. Manchester	3412.6
Males	Spain	Granada	5.4
Males	Netherlands	Groningen	1831.6
Males	Italy	Grosseto	-1231
Males	Poland	Grudzindzki	21140.6
Males	Spain	Guadalajara	-19222.1
Males	Belgium	Hainaut	-5169.4
Males	Sweden	Halland	6171.9
Males	Germany	Halle/Saale	24838.7
Males	Germany	Hamburg	7344.9
Males	Germany	Hamburg-S. Hinterland	6436
Males	United Kingdom	Hampshire and Isle of Wight	1837.3
Males	Germany	Hannover	7991.5
Males	France	Haute-Saône	-8239.5
Males	Germany	Havelland-Fläming	111.3
Males	Finland	Helsinski	-1772.4
Males	France	Hérault	5393.6
Males	United Kingdom	Herefordsh., Worcestersh., Warwicks.	1499.4
Males	Germany	High Rh.-Lake Constance	6871
Males	Germany	Hildesheim	1270.1
Males	Czechia	Hradec Kralove	30950.8
Males	France	Hte-Garonne	2427.5
Males	France	Hte-Loire	-2410.4
Males	France	Hte-Marne	-3267
Males	France	Htes-Alpes	982.9
Males	France	Hte-Savoie	505.3
Males	France	Htes-Pyrénées	-2024.2
Males	France	Hte-Vienne	5402.9
Males	France	Ht-Rhin	-9326.9
Males	France	Hts-de-Seine	-2871.4
Males	Spain	Huelva	4629.5
Males	Spain	Huesca	-8774.2
Males	Hungary	Hungary	25316.5
Males	Iceland	Iceland	-1751.9
Males	France	Ille-et-Vilaine	11163.7
Males	Italy	Imperia	-6733.3
Males	France	Indre	3962.2
Males	France	Indre-et-Loire	8312.6
Males	Germany	Ingolstadt	145.1
Males	United Kingdom	Inner London E.	1043.9
Males	United Kingdom	Inner London W.	-7980
Males	Norway	Innlandet	607.1
Males	Poland	Inowroclaw	17636.8
Males	Ireland	Ireland	5605.6
Males	France	Isère	-1512.2
Males	Italy	Isernia	6444.1
Males	Italy	Italy	-1270.2
Males	Spain	Jaen	-3476.5
Males	Sweden	Jämtland	-7606.4
Males	Poland	Jeleniogorski	19814.2
Males	Sweden	Jönköping	-8055.4
Males	France	Jura	3461.5
Males	Poland	Kaliska	2859.4
Males	Sweden	Kalmar	-3893.1
Males	Czechia	Karlovy Vary	37615.2
Males	Poland	Katowice	16243.8
Males	United Kingdom	Kent	10636.1
Males	Poland	Kielecki	7938.9
Males	Denmark	Kobenhavns omegn	-4429
Males	Poland	Koninski	4306
Males	Slovakia	Kosice	47399.5
Males	Poland	Koszalinski	-3551.5
Males	Poland	Krakow (city)	11337.7
Males	Sweden	Kronoberg	-12846.7
Males	Poland	Krosno	20589.4
Males	Spain	La Rioja	-7635
Males	Germany	Lake Constance	5994
Males	Switzerland	Lake Geneva region	-12945.6
Males	United Kingdom	Lancashire	6964.8
Males	France	Landes	4622.2
Males	Germany	Landshut	749
Males	Italy	L'Aquila	3588.7
Males	Italy	Latina	3022.8
Males	Latvia	Latvia	35394.8
Males	Italy	Lecce	8300.8
Males	Poland	Legnica-Glogow	2099.1
Males	United Kingdom	Leicestersh., Rutland, North.	5117
Males	Spain	León	-4812.4
Males	Poland	Leszcynski	12322.7
Males	Lettonia	Lettonia	11790.6
Males	Czechia	Liberec	18319.8
Males	Belgium	Liège	-7959.2
Males	Belgium	Limburg	632.7
Males	Netherlands	Limburg	3841.7
Males	United Kingdom	Lincolnshire	9144.5
Males	Portugal	Lisbon Met.	10132.8
Males	Italy	Livorno	-3437.5
Males	Spain	Lleida	-898.7
Males	Poland	Lodz	9917.9
Males	Poland	Lodz (city)	21703.4
Males	France	Loire	466.5
Males	France	Loire-Atl.	826.9
Males	France	Loiret	10885.6
Males	France	Loir-et-Cher	3199.9
Males	Poland	Lomzynski	19470
Males	France	Lot	-14484.3
Males	France	Lot-et-Garonne	-1139.7
Males	Austria	Low. Austria	7439.6
Males	Germany	Lower Neckar	3701.3
Males	France	Lozère	21163.7
Males	Poland	Lublin	14228
Males	Italy	Lucca	4554.1
Males	Spain	Lugo	-3527
Males	Germany	Lüneburg	7397.5
Males	Germany	Lusatia-Spree Forest	15254.5
Males	Luxembourg	Luxembourg	-3181.7
Males	Belgium	Luxembourg (B.)	7956.5
Males	Germany	M. Franconia	5135.1
Males	Germany	M. Hessen	9163.3
Males	Germany	M. Mecklenburg/Rostock	14207.1
Males	Germany	M. Rhine-Westerwald	8261.4
Males	Germany	M. Schleswig-Holstein	-961.3
Males	Germany	M. Thuringia	15801.9
Males	Germany	M. Upper Rhine	11551.7
Males	Italy	Macerata	11236.7
Males	Spain	Madrid	-21613
Males	Germany	Magdeburg	7454.8
Males	France	Maine-et-Loire	-2100.2
Males	Germany	Main-Rhön	11416.8
Males	Spain	Malaga	1289.6
Males	France	Manche	6568.4
Males	Italy	Mantova	1984.2
Males	France	Marne	-5366.7
Males	Italy	Massa-Carrara	-7512.5
Males	Italy	Matera	-4137.3
Males	France	Mayenne	5959.9
Males	Germany	Mecklenburg Lake D.	11637.3
Males	Spain	Melilla	-5998.1
Males	United Kingdom	Merseyside	3137.5
Males	Italy	Messina	8761.9
Males	France	Meuse	4477.2
Males	Italy	Milan	-15416.7
Males	Italy	Modena	35.3
Males	Czechia	Moravia-Silesia	18785.2
Males	France	Morbihan	5495.2
Males	Norway	More, Romsdal	-1710.9
Males	France	Moselle	-1325.3
Males	France	Mthe-et-Moselle	6601.4
Males	Germany	Munich	4522.6
Males	Germany	Münster	4646
Males	Spain	Murcia	-397.6
Males	Finland	N & E. Finland	1418.4
Males	Germany	N. Black Forest	5546.1
Males	Netherlands	N. Brabant	-1836.3
Males	Hungary	N. Great Plain	29131.3
Males	Germany	N. Hessen	9863
Males	Netherlands	N. Holland	2933
Males	Hungary	N. Hungary	30846.5
Males	United Kingdom	N. Ireland	3457.1
Males	Norway	N. Norway	-953.8
Males	Germany	N. Schleswig-Holstein	4447.1
Males	Germany	N. Thuringia	24447.2
Males	Germany	N. Up. Palatinate	2160.5
Males	United Kingdom	N. Yorkshire	-9027.8
Males	Belgium	Namur	-684.8
Males	Italy	Naples	2901
Males	Spain	Navarre	-6101.3
Males	Germany	Neckar-Alb	582.5
Males	Netherlands	Netherlands	2594.4
Males	France	Nièvre	2580.1
Males	Slovakia	Nitra	38266.1
Males	France	Nord	1935.7
Males	Denmark	Nordjylland	8959.3
Males	Denmark	Nordsjælland	-2838.1
Males	Sweden	Norrbotten	2359.7
Males	Portugal	North	-8151
Males	United Kingdom	Northumb., Tyne & Wear	-700.2
Males	Norway	Norway	-252.7
Males	Italy	Novara, V.C.O.	-7717.1
Males	Poland	Nowosadecki	3900.4
Males	Poland	Nowotarski	8757.7
Males	Switzerland	NW. Switzerland	2299.3
Males	Poland	Nysa	14835.2
Males	Germany	Oderland-Spree	16224.1
Males	France	Oise	-6900.4
Males	Germany	Oldenburg	3863.8
Males	Czechia	Olomouc	12236
Males	Poland	Olsztyn	22169.5
Males	Poland	Opole	10308.9
Males	Sweden	Örebro	416
Males	France	Orne	7524
Males	Norway	Oslo, Viken	51.8
Males	Germany	Osnabrück	-1233.2
Males	Sweden	Östergötland	906.9
Males	Denmark	Østjylland	210.4
Males	Poland	Ostrolecki	21576.8
Males	Denmark	Ostsjælland	2799
Males	Spain	Ourense	-548.4
Males	United Kingdom	Out. London W. & NW.	-3382.2
Males	United Kingdom	Outer London E. and NE.	3664.2
Males	United Kingdom	Outer London S.	-302
Males	Netherlands	Overijssel	1066.8
Males	Germany	Paderborn	-477.8
Males	Italy	Padova	4245.6
Males	Spain	Palencia	-11132.3
Males	Italy	Palermo	3627.3
Males	Czechia	Pardubice	13009.6
Males	France	Paris	-4270.3
Males	Italy	Parma	-26614.8
Males	France	Pas-de-Calais	500.1
Males	Italy	Pavia	-18648.5
Males	Italy	Perugia	5810.5
Males	Italy	Pesaro, Urbino	-16348.5
Males	Italy	Pescara	2117.3
Males	Hungary	Pest	21630.8
Males	Italy	Piacenza	-25465.1
Males	Poland	Pilski	17512.8
Males	Poland	Piotrkowski	17.1
Males	Italy	Pisa	-1264.2
Males	Italy	Pistoia	13679.8
Males	Poland	Plock	13665.1
Males	Czechia	Plzen	22000.8
Males	Poland	Poland	13377
Males	Spain	Pontevedra	-1603.4
Males	Italy	Pordenone	6636
Males	Portugal	Portugal	468.2
Males	Italy	Potenza	6522.9
Males	Poland	Poznan (city)	17561.9
Males	Poland	Poznanski	12614.2
Males	Czechia	Prague	21522.1
Males	Slovakia	Presov	40188.6
Males	Germany	Prignitz-Oberhavel	3473.3
Males	Poland	Przemyski	12758.5
Males	Poland	Pulawski	15859.1
Males	France	Puy-de-Dôme	9436.6
Males	France	Pyrénées-Atl.	-5238.5
Males	France	Pyrénées-Or.	8135.9
Males	Italy	R. di Calabria	12383.5
Males	Italy	R. nell'Emilia	-3694
Males	Poland	Radomski	6237.5
Males	Italy	Ragusa	8686.7
Males	Italy	Ravenna	5342.3
Males	Spain	Real city	-19101.2
Males	Germany	Regensburg	6459
Males	Germany	Rh. Hessen-Nahe	7045.8
Males	Germany	Rh. Palatinate	6222
Males	Germany	Rhine-Main	5237.5
Males	France	Rhône	495.9
Males	Italy	Rieti	-1277.5
Males	Italy	Rome	4383.6
Males	Italy	Rovigo	8313.3
Males	Poland	Rybnicki	18730.9
Males	Poland	Rzeszowski	7367.7
Males	Czechia	S. Bohemia	17967.2
Males	Finland	S. Finland	5978.1
Males	Hungary	S. Great Plain	29473.4
Males	Germany	S. Heath	3621.7
Males	Netherlands	S. Holland	2545.7
Males	Czechia	S. Moravia	16922.1
Males	Germany	S. Saxony	17205.7
Males	Germany	S. Schleswig-Holstein	3604.4
Males	Germany	S. Thuringia	22383.1
Males	Hungary	S. Transdanubia	32720.4
Males	Germany	S. Upper Rhine	3988.1
Males	United Kingdom	S. Yorkshire	-2646.1
Males	Germany	Saar	6206.5
Males	Spain	Salamanca	-14951.9
Males	Italy	Salerno	3066
Males	Austria	Salzburg	12572.3
Males	Poland	Sandomierz-J.	5708.5
Males	France	Saône-et-Loire	-1497.3
Males	France	Sarthe	500.1
Males	Italy	Sassari, O.T.	1563.4
Males	France	Savoie	-6622
Males	Italy	Savona	3013.9
Males	United Kingdom	Scotland	-488.2
Males	Germany	SE. Up. Bavaria	8131.9
Males	Poland	Secular	19653.2
Males	Spain	Segovia	-32140.3
Males	France	Seine-et-Marne	-5818.1
Males	France	Seine-Mar.	-1725
Males	France	Seine-St-Denis	-5117.8
Males	Spain	Sevilla	549.6
Males	United Kingdom	Shropsh., Staffordsh.	2634.6
Males	Poland	Siedlecki	18517.4
Males	Germany	Siegen	5306.8
Males	Italy	Siena	10724.4
Males	Poland	Sieradzki	-2069.2
Males	Italy	Siracusa	11071.5
Males	Sweden	Skane	5040.2
Males	Poland	Skierniewicki	10238.3
Males	Slovakia	Slovakia	34777.6
Males	Slovenia	Slovenia	5702.5
Males	Poland	Slupsk	4136
Males	Sweden	Södermanland	-5450.5
Males	France	Somme	4207.8
Males	Italy	Sondrio	-14499.2
Males	Spain	Soria	-11344.3
Males	Poland	Sosnowiecki	22609.2
Males	Spain	Spain	-5024.5
Males	Italy	Spice	-1506.9
Males	Germany	Starkenburg	3523.4
Males	Poland	Starogard	11298.8
Males	Sweden	Stockholm	-10601.9
Males	Germany	Stuttgart	3222.4
Males	Austria	Styria	-5126
Males	United Kingdom	Surrey, E. & W. Sussex	878.4
Males	Poland	Suwalki	13838.5
Males	Italy	SW. Sardine	4652.7
Males	Germany	SW. Schleswig-Holstein	2092.4
Males	Sweden	Sweden	-2722.4
Males	Switzerland	Switzerland	-2362.7
Males	Denmark	Sydjylland	-78.6
Males	Poland	Szczecin	15317.7
Males	Poland	Szczecin (city)	22424.9
Males	Poland	Szczecinek-P.	10005.9
Males	Italy	Taranto	19874.6
Males	France	Tarn	4669.3
Males	France	Tarn-et-Garonne	-11708.6
Males	Poland	Tarnobrzeski	19757.9
Males	Poland	Tarnowski	2428
Males	Spain	Tarragona	-9513.9
Males	United Kingdom	Tees Valley, Durham	-4590.9
Males	Italy	Teramo	-4949.6
Males	Italy	Terni	762
Males	Spain	Teruel	-10328.4
Males	Switzerland	Ticino	-21727.3
Males	Spain	Toledo	-13479.4
Males	Italy	Trapani	5569.8
Males	Slovakia	Trencín	30698.2
Males	Italy	Trento	-2223.9
Males	Italy	Treviso	414.1
Males	Poland	Tricity	14969.1
Males	Germany	Trier	-1461.1
Males	Italy	Trieste	7620.9
Males	Slovakia	Trnava	35502.9
Males	Norway	Trondelag	-2259.8
Males	Italy	Turin	-5966.7
Males	Austria	Tyrol	1345.1
Males	Poland	Tyski	20093
Males	Germany	Uckermark-Barnim	15600.5
Males	Italy	Udine	17655
Males	United Kingdom	United Kingdom	781.1
Males	Austria	Up. Austria	7545.6
Males	Germany	Up. Elbe Valley	6427.7
Males	Germany	Up. Lusatia-Lower Silesia	9987
Males	Sweden	Uppsala	-3973.2
Males	Czechia	Usti nad Labem	21538.2
Males	Netherlands	Utrecht	2954.6
Males	France	Val-de-Marne	-6975.7
Males	France	Val-d'Oise	-5536.2
Males	Spain	Valencia	1325.9
Males	Spain	Valladolid	-4362
Males	France	Var	8272.4
Males	Italy	Varese	-6083.1
Males	Sweden	Värmland	10351.7
Males	Sweden	Västerbotten	319.6
Males	Sweden	Västernorrland	1022.3
Males	Sweden	Västmanland	-7132.2
Males	Sweden	Västra Götaland	-2364.3
Males	France	Vaucluse	18163.5
Males	France	Vendée	283.2
Males	Italy	Venezia	3459.4
Males	Italy	Verona	-3573.1
Males	Denmark	Vest- og Sydsjælland	729.9
Males	Norway	Vestfold, Telemark	579.4
Males	Denmark	Vestjylland	4030
Males	Italy	Vicenza	-4008.9
Males	Austria	Vienna	5583.9
Males	France	Vienne	-2118.5
Males	Italy	Viterbo	9250.9
Males	Austria	Vorarlberg	2425.9
Males	Germany	Vorpommern	-590.7
Males	France	Vosges	9202.4
Males	Czechia	Vysocina	2039.7
Males	Finland	W. Finland	-1666.6
Males	Belgium	W. Flanders	-853.4
Males	Germany	W. M. Franconia	-696.6
Males	Germany	W. Mecklenburg	10453.9
Males	United Kingdom	W. Midlands	1583.6
Males	Germany	W. Palatinate	7816.9
Males	Germany	W. Saxony	4436.5
Males	Hungary	W. Transdanubia	11774.5
Males	Germany	W. U. Franconia	7591.9
Males	United Kingdom	W. Wales, The Valleys	-1452.8
Males	United Kingdom	W. Yorkshire	3644.4
Males	Slovenia	W.Slovenia	6157.9
Males	Poland	Walbrzych	12858.4
Males	Belgium	Walloon Brabant	-9493.1
Males	Poland	Warsaw (city)	22490.9
Males	Poland	Warsaw E.	9761.3
Males	Poland	Warsaw W.	15012.1
Males	Poland	Wroclaw	2810.9
Males	Poland	Wroclaw (city)	14758.6
Males	Poland	Wroclawski	17928.4
Males	Germany	Würzburg	3993
Males	France	Yonne	-83
Males	France	Yvelines	-2887.8
Males	Spain	Zamora	-7161.9
Males	Spain	Zaragossa	-3943.5
Males	Netherlands	Zeeland	14187
Males	Poland	Zielonogorski	17528.8
Males	Slovakia	Zilina	25468.7
Males	Czechia	Zlin	9865.2
Males	Switzerland	Zurich	4080
Males	Poland	Zyrardowski	15412.9
Females	Spain	A Coruna	4773.1
Females	Germany	Aachen	4347.2
Females	Norway	Agder	-2109.6
Females	Italy	Agrigento	9210.6
Females	France	Ain	-8.8
Females	France	Aisne	7148.6
Females	Spain	Albacete	-16387.5
Females	Portugal	Alentejo	2315.6
Females	Italy	Alessandria	-14742.4
Females	Portugal	Algarve	1101.9
Females	Spain	Alicante	-343.8
Females	Germany	Allgäu	3627.1
Females	France	Allier	7328.3
Females	Spain	Almería	3423.1
Females	France	Alpes-de-Hte-Pce	15585.3
Females	France	Alpes-Mar.	2056.8
Females	Germany	Altmark	15838.8
Females	Italy	Ancona	6067.4
Females	Germany	Anhalt-Bitterfeld-Witt.	11882.9
Females	Belgium	Antwerp	175
Females	Italy	Aosta	-7950.6
Females	Spain	Araba/Alava	-2442.3
Females	France	Ardèche	-9825.7
Females	France	Ardennes	935.3
Females	Italy	Arezzo	7051.9
Females	France	Ariège	190.9
Females	Germany	Arnsberg	2324.7
Females	Italy	Ascoli, Piceno, Fermo	7885.1
Females	Italy	Asti	-6369
Females	Spain	Asturias	-2103
Females	France	Aube	-2628.2
Females	France	Aude	4891.3
Females	Germany	Augsburg	1170.3
Females	Poland	Auschwitz	8939.5
Females	Austria	Austria	1505.1
Females	Italy	Avellino	-5189.8
Females	France	Aveyron	2741.8
Females	Spain	Avila	-16676.5
Females	Spain	Badajoz	254.9
Females	Spain	Balearic Is.	-136
Females	Slovakia	Banska Bystrica	26515.1
Females	Spain	Barcelona	-9753.6
Females	France	Bas-Rhin	-3350.6
Females	Germany	Bavarian Lower Main	-4188.7
Females	Germany	Bavarian Oberland	-3613
Females	France	Bches-du-Rhône	3782
Females	United Kingdom	Bedfordsh., Hertfordsh.	-3086.9
Females	France	Belfort	-258.9
Females	Belgium	Belgium	-3889.9
Females	Italy	Belluno	-3490
Females	Italy	Benevento	5806.1
Females	Italy	Bergamo	-22469.2
Females	United Kingdom	Berksh., Buckinghamsh., Oxfordsh.	-1619
Females	Germany	Berlin	1166.4
Females	Poland	Bialski	23429.9
Females	Poland	Bialystok	20204.5
Females	Germany	Bielefeld	4455.4
Females	Italy	Biella, Vercelli	-2611.9
Females	Poland	Bielski	15211.3
Females	Spain	Biscay	-4234.5
Females	Germany	Black Forest-Baar-Heuberg	3697.3
Females	Sweden	Blekinge	-11521.7
Females	Germany	Bochum/Hagen	6597.5
Females	Italy	Bologna	1101.3
Females	Germany	Bonn	7.2
Females	Denmark	Bornholm	-10574
Females	Italy	Bozen	-2295.1
Females	Slovakia	Bratislava	14847.3
Females	Germany	Braunschweig	8613.8
Females	Germany	Bremen	-316.5
Females	Germany	Bremen Hinterland	2312.2
Females	Germany	Bremerhaven	-2523.2
Females	Italy	Brescia	-8933.9
Females	Italy	Brindisi	1599.4
Females	Belgium	Brussels	-7013.2
Females	Hungary	Budapest	15158.9
Females	Austria	Burgenland	5186.7
Females	Spain	Burgos	-7690
Females	Poland	Bydgoszcz-Torun	17771.5
Females	Denmark	Byen Kobenhavn	-1628.9
Females	Poland	Bytom	12120.2
Females	Lettonia	C. & W. Lithuania	14614.9
Females	Czechia	C. Bohemia	8340
Females	Switzerland	C. Switzerland	1841.7
Females	Hungary	C. Transdanubia	19558.6
Females	Spain	Cáceres	-8690.8
Females	Spain	Cadiz	4523.3
Females	Italy	Caltanissetta	8285.5
Females	France	Calvados	1194.5
Females	Italy	Campobasso	485.7
Females	Spain	Cantabria	-7689.9
Females	France	Cantal	12757.7
Females	Lettonia	Capital	15324.4
Females	Austria	Carinthia	2556.1
Females	Italy	Caserta	6619.4
Females	Spain	Castellon	1409.4
Females	Italy	Catania	3133.4
Females	Italy	Catanzaro, Crotone, V.V.	5053.6
Females	Portugal	Centre	2167.6
Females	Spain	Ceuta	3834.5
Females	France	Charente	3689.1
Females	France	Charente-Mar.	5671.9
Females	Poland	Chelm, Z.	19121
Females	France	Cher	-5021.8
Females	United Kingdom	Cheshire	-617.2
Females	Italy	Chieti	4012.6
Females	Poland	Chojnicki	15564
Females	Poland	Ciechanowski	12576.1
Females	Germany	Cologne	2507.9
Females	Italy	Como, Lecco	-865.8
Females	Spain	Cordoba	-2755.2
Females	United Kingdom	Cornwall and Scilly Is.	4432.9
Females	France	Corrèze	19172.1
Females	France	Corse	5876.8
Females	Italy	Cosenza	12482
Females	France	Côte-d’Or	-3566.5
Females	France	Côtes-d'Armor	-2055.7
Females	Poland	Cracow	5103.6
Females	Italy	Cremona	-21744.2
Females	France	Creuse	-8289.3
Females	Spain	Cuenca	-23480.7
Females	United Kingdom	Cumbria	1457.1
Females	Italy	Cuneo	-3931.7
Females	Czechia	Czechia	12002.7
Females	Poland	Czestochowa	15790
Females	Sweden	Dalarna	-683.5
Females	Germany	Danube-Forest	6342.9
Females	Germany	Danube-Iller (BW)	-1337.3
Females	Germany	Danube-Iller (BY)	4992.2
Females	Denmark	Denmark	2829
Females	United Kingdom	Derbysh., Nottinghamsh.	2344.2
Females	France	Deux-Sèvres	-1334.4
Females	United Kingdom	Devon	-3537.5
Females	France	Dordogne	317.3
Females	United Kingdom	Dorset and Somerset	1332.3
Females	Germany	Dortmund	5957.3
Females	France	Doubs	1989.5
Females	Netherlands	Drenthe	12486.7
Females	France	Drôme	5133.6
Females	Germany	Duisburg/Essen	5392.9
Females	Germany	Dusseldorf	2071
Females	United Kingdom	E. Anglia	489.4
Females	Belgium	E. Flanders	-3684.5
Females	Germany	E. Frisia	2662.7
Females	Germany	E. Hessen	1321.2
Females	Germany	E. Schleswig-Holstein	5382.3
Females	Slovenia	E. Slovenia	1629.1
Females	Switzerland	E. Switzerland	17.4
Females	Germany	E. Thuringia	12593.6
Females	Germany	E. Up. Franconia	3562.2
Females	United Kingdom	E. Wales	-5640.4
Females	Germany	E. Württemberg	4991.8
Females	United Kingdom	E. Yorksh. and N. Lincolnsh.	2544.3
Females	Poland	Elblaski	9302.5
Females	Poland	Elcki	6901.3
Females	Germany	Emscher-Lippe	5861.6
Females	Germany	Emsland	2484.1
Females	Italy	Enna	-4842.4
Females	Switzerland	Espace Mittelland	-1135.8
Females	United Kingdom	Essex	2042.8
Females	France	Essonne	1424.8
Females	Estonia	Estonia	14188.4
Females	France	Eure	3429.8
Females	France	Eure-et-Loir	-4773.3
Females	Italy	F.C., Rimini	-507.5
Females	Italy	Ferrara	1528.7
Females	France	Finistère	-2466.1
Females	Finland	Finland	2025.8
Females	Italy	Firenze, Prato	5145
Females	Belgium	Flem. Brabant	-6060.3
Females	Netherlands	Flevoland	6127.3
Females	Italy	Foggia, Bari, B.A.T.	3040.6
Females	France	France	659.9
Females	Germany	Franconia	7408.2
Females	Netherlands	Friesland	5216.5
Females	Italy	Frosinone	6375.5
Females	Denmark	Fyn	2579.7
Females	France	Gard	349.2
Females	Sweden	Gävleborg	1311.9
Females	Poland	Gdansk	2864.3
Females	Netherlands	Gelderland	626.8
Females	Italy	Genova	-10690
Females	Germany	Germany	4170.5
Females	France	Gers	2496.5
Females	Spain	Gipuzkoa	-141.7
Females	Spain	Girona	-6287
Females	France	Gironde	2142
Females	Poland	Gliwicki	11423.8
Females	United Kingdom	Gloucestersh., Wiltsh., Bristol	-1774.3
Females	Italy	Gorizia	9748.5
Females	Poland	Gorzowski	11379.7
Females	Sweden	Gotland	3148.4
Females	Germany	Göttingen	2845.9
Females	United Kingdom	Gr. Manchester	607.9
Females	Spain	Granada	-1347.8
Females	Netherlands	Groningen	1312.6
Females	Italy	Grosseto	12355.8
Females	Poland	Grudzindzki	19321.1
Females	Spain	Guadalajara	-3582.6
Females	Belgium	Hainaut	-2111
Females	Sweden	Halland	4643.1
Females	Germany	Halle/Saale	13052.6
Females	Germany	Hamburg	4916
Females	Germany	Hamburg-S. Hinterland	6952.4
Females	United Kingdom	Hampshire and Isle of Wight	-436.3
Females	Germany	Hannover	4234.3
Females	France	Haute-Saône	-9159.3
Females	Germany	Havelland-Fläming	2270.6
Females	Finland	Helsinski	3953.3
Females	France	Hérault	4875.8
Females	United Kingdom	Herefordsh., Worcestersh., Warwicks.	-3234.5
Females	Germany	High Rh.-Lake Constance	2480.9
Females	Germany	Hildesheim	-1172.4
Females	Czechia	Hradec Kralove	17574.9
Females	France	Hte-Garonne	-785.1
Females	France	Hte-Loire	-225.3
Females	France	Hte-Marne	2072.3
Females	France	Htes-Alpes	-2460.5
Females	France	Hte-Savoie	-6788.5
Females	France	Htes-Pyrénées	2984.9
Females	France	Hte-Vienne	759.2
Females	France	Ht-Rhin	-4904.6
Females	France	Hts-de-Seine	-2035.4
Females	Spain	Huelva	-2835.1
Females	Spain	Huesca	-113.4
Females	Hungary	Hungary	17877.1
Females	Iceland	Iceland	-581.5
Females	France	Ille-et-Vilaine	-1778.5
Females	Italy	Imperia	8007.3
Females	France	Indre	11931.3
Females	France	Indre-et-Loire	2860.4
Females	Germany	Ingolstadt	1782.3
Females	United Kingdom	Inner London E.	-629.9
Females	United Kingdom	Inner London W.	-5860.4
Females	Norway	Innlandet	-3591.9
Females	Poland	Inowroclaw	11205.8
Females	Ireland	Ireland	2744.3
Females	France	Isère	-1395.9
Females	Italy	Isernia	3265.6
Females	Italy	Italy	157.6
Females	Spain	Jaen	-2763.9
Females	Sweden	Jämtland	-13966
Females	Poland	Jeleniogorski	10801.7
Females	Sweden	Jönköping	558.9
Females	France	Jura	781.3
Females	Poland	Kaliska	7579.1
Females	Sweden	Kalmar	-4905.2
Females	Czechia	Karlovy Vary	14222.1
Females	Poland	Katowice	11232.7
Females	United Kingdom	Kent	2893.7
Females	Poland	Kielecki	10290.2
Females	Denmark	Kobenhavns omegn	1680.2
Females	Poland	Koninski	11559.4
Females	Slovakia	Kosice	29773.6
Females	Poland	Koszalinski	23722.2
Females	Poland	Krakow (city)	7243.1
Females	Sweden	Kronoberg	-1899.3
Females	Poland	Krosno	12565.9
Females	Spain	La Rioja	-6027.4
Females	Germany	Lake Constance	94
Females	Switzerland	Lake Geneva region	-7536.9
Females	United Kingdom	Lancashire	-1131.4
Females	France	Landes	2732.9
Females	Germany	Landshut	284.9
Females	Italy	L'Aquila	2450.3
Females	Italy	Latina	-22.6
Females	Latvia	Latvia	23458.4
Females	Italy	Lecce	6513.9
Females	Poland	Legnica-Glogow	12711.3
Females	United Kingdom	Leicestersh., Rutland, North.	161
Females	Spain	León	-7381.3
Females	Poland	Leszcynski	8209.9
Females	Lettonia	Lettonia	14764.4
Females	Czechia	Liberec	19095.3
Females	Belgium	Liège	-8433.1
Females	Belgium	Limburg	-4704.3
Females	Netherlands	Limburg	3860.2
Females	United Kingdom	Lincolnshire	-256.6
Females	Portugal	Lisbon Met.	5043.5
Females	Italy	Livorno	-1248.1
Females	Spain	Lleida	-5445.7
Females	Poland	Lodz	2807.9
Females	Poland	Lodz (city)	15446.7
Females	France	Loire	595
Females	France	Loire-Atl.	4216.1
Females	France	Loiret	-41.2
Females	France	Loir-et-Cher	-4267.4
Females	Poland	Lomzynski	10667
Females	France	Lot	-4918.5
Females	France	Lot-et-Garonne	-1131.4
Females	Austria	Low. Austria	5696.4
Females	Germany	Lower Neckar	-824.9
Females	France	Lozère	16747
Females	Poland	Lublin	19390.5
Females	Italy	Lucca	403.3
Females	Spain	Lugo	-1496
Females	Germany	Lüneburg	11960.8
Females	Germany	Lusatia-Spree Forest	12398.2
Females	Luxembourg	Luxembourg	418
Females	Belgium	Luxembourg (B.)	-3541.2
Females	Germany	M. Franconia	5737.1
Females	Germany	M. Hessen	3190.9
Females	Germany	M. Mecklenburg/Rostock	8134.3
Females	Germany	M. Rhine-Westerwald	2917.2
Females	Germany	M. Schleswig-Holstein	6816.4
Females	Germany	M. Thuringia	14686.5
Females	Germany	M. Upper Rhine	7091.3
Females	Italy	Macerata	3072.6
Females	Spain	Madrid	-14628.4
Females	Germany	Magdeburg	4352
Females	France	Maine-et-Loire	3726.9
Females	Germany	Main-Rhön	7315.3
Females	Spain	Malaga	2082.6
Females	France	Manche	8890.6
Females	Italy	Mantova	-11148.2
Females	France	Marne	-40.4
Females	Italy	Massa-Carrara	-5692.8
Females	Italy	Matera	-4750.4
Females	France	Mayenne	5060.9
Females	Germany	Mecklenburg Lake D.	6966.8
Females	Spain	Melilla	-25117.1
Females	United Kingdom	Merseyside	1259.6
Females	Italy	Messina	7047
Females	France	Meuse	3577.4
Females	Italy	Milan	-7388.4
Females	Italy	Modena	1667.8
Females	Czechia	Moravia-Silesia	11389.3
Females	France	Morbihan	5038.7
Females	Norway	More, Romsdal	4172.7
Females	France	Moselle	2463.7
Females	France	Mthe-et-Moselle	-2050.2
Females	Germany	Munich	4792.8
Females	Germany	Münster	3961.3
Females	Spain	Murcia	916.7
Females	Finland	N & E. Finland	884.4
Females	Germany	N. Black Forest	-2724.5
Females	Netherlands	N. Brabant	1814.8
Females	Hungary	N. Great Plain	19917.8
Females	Germany	N. Hessen	314.4
Females	Netherlands	N. Holland	4149
Females	Hungary	N. Hungary	21695.5
Females	United Kingdom	N. Ireland	2078.1
Females	Norway	N. Norway	-3613.6
Females	Germany	N. Schleswig-Holstein	5838.9
Females	Germany	N. Thuringia	9825.5
Females	Germany	N. Up. Palatinate	64
Females	United Kingdom	N. Yorkshire	-194.1
Females	Belgium	Namur	98.1
Females	Italy	Naples	5355.1
Females	Spain	Navarre	-3994.7
Females	Germany	Neckar-Alb	7075.7
Females	Netherlands	Netherlands	3213.5
Females	France	Nièvre	-5014.4
Females	Slovakia	Nitra	30522.8
Females	France	Nord	4365.2
Females	Denmark	Nordjylland	7452.3
Females	Denmark	Nordsjælland	8089.6
Females	Sweden	Norrbotten	-5983.8
Females	Portugal	North	-3895.9
Females	United Kingdom	Northumb., Tyne & Wear	-245
Females	Norway	Norway	668.1
Females	Italy	Novara, V.C.O.	-6496.8
Females	Poland	Nowosadecki	10884.2
Females	Poland	Nowotarski	3858.8
Females	Switzerland	NW. Switzerland	901.7
Females	Poland	Nysa	15058.3
Females	Germany	Oderland-Spree	3913.1
Females	France	Oise	-2829.1
Females	Germany	Oldenburg	2486.6
Females	Czechia	Olomouc	8979.8
Females	Poland	Olsztyn	16454.1
Females	Poland	Opole	5116.8
Females	Sweden	Örebro	-1529.4
Females	France	Orne	5643.9
Females	Norway	Oslo, Viken	2389.9
Females	Germany	Osnabrück	1009.7
Females	Sweden	Östergötland	-1503.8
Females	Denmark	Østjylland	-634.3
Females	Poland	Ostrolecki	-1433
Females	Denmark	Ostsjælland	7195.4
Females	Spain	Ourense	-2102
Females	United Kingdom	Out. London W. & NW.	-3357.7
Females	United Kingdom	Outer London E. and NE.	840.5
Females	United Kingdom	Outer London S.	498.3
Females	Netherlands	Overijssel	8662.3
Females	Germany	Paderborn	-5691
Females	Italy	Padova	147.8
Females	Spain	Palencia	-10854.8
Females	Italy	Palermo	5588.7
Females	Czechia	Pardubice	15697.4
Females	France	Paris	-5538.5
Females	Italy	Parma	-7977.1
Females	France	Pas-de-Calais	509.4
Females	Italy	Pavia	-13993.4
Females	Italy	Perugia	6365
Females	Italy	Pesaro, Urbino	-9715.1
Females	Italy	Pescara	-1412.3
Females	Hungary	Pest	13372.7
Females	Italy	Piacenza	-20405.5
Females	Poland	Pilski	11453.4
Females	Poland	Piotrkowski	211.7
Females	Italy	Pisa	-196.5
Females	Italy	Pistoia	-2006.1
Females	Poland	Plock	6598.8
Females	Czechia	Plzen	14208.3
Females	Poland	Poland	11807.4
Females	Spain	Pontevedra	-4524.2
Females	Italy	Pordenone	372.6
Females	Portugal	Portugal	938.1
Females	Italy	Potenza	655.3
Females	Poland	Poznan (city)	5756.3
Females	Poland	Poznanski	9811.9
Females	Czechia	Prague	9504.1
Females	Slovakia	Presov	32186.1
Females	Germany	Prignitz-Oberhavel	9514
Females	Poland	Przemyski	952.8
Females	Poland	Pulawski	17314.7
Females	France	Puy-de-Dôme	-207.5
Females	France	Pyrénées-Atl.	-2711.3
Females	France	Pyrénées-Or.	4614.4
Females	Italy	R. di Calabria	4522.1
Females	Italy	R. nell'Emilia	2176.8
Females	Poland	Radomski	11741.2
Females	Italy	Ragusa	-169.3
Females	Italy	Ravenna	8011.3
Females	Spain	Real city	-23126.6
Females	Germany	Regensburg	5747.9
Females	Germany	Rh. Hessen-Nahe	3567.4
Females	Germany	Rh. Palatinate	2344.3
Females	Germany	Rhine-Main	5880.1
Females	France	Rhône	-4364.7
Females	Italy	Rieti	-5298.6
Females	Italy	Rome	3024.8
Females	Italy	Rovigo	4405
Females	Poland	Rybnicki	20735.5
Females	Poland	Rzeszowski	18352.9
Females	Czechia	S. Bohemia	15280.8
Females	Finland	S. Finland	-1097.3
Females	Hungary	S. Great Plain	18294.9
Females	Germany	S. Heath	631.5
Females	Netherlands	S. Holland	2007.3
Females	Czechia	S. Moravia	10289.8
Females	Germany	S. Saxony	10228.4
Females	Germany	S. Schleswig-Holstein	1728.5
Females	Germany	S. Thuringia	21737.8
Females	Hungary	S. Transdanubia	18380.5
Females	Germany	S. Upper Rhine	1926.9
Females	United Kingdom	S. Yorkshire	3025
Females	Germany	Saar	5995.7
Females	Spain	Salamanca	-20507.9
Females	Italy	Salerno	9344.6
Females	Austria	Salzburg	1676.3
Females	Poland	Sandomierz-J.	10745
Females	France	Saône-et-Loire	-4398.2
Females	France	Sarthe	509.4
Females	Italy	Sassari, O.T.	-4524.3
Females	France	Savoie	-8478.7
Females	Italy	Savona	4758.4
Females	United Kingdom	Scotland	4686.4
Females	Germany	SE. Up. Bavaria	5551.8
Females	Poland	Secular	13478.6
Females	Spain	Segovia	-14328.4
Females	France	Seine-et-Marne	3297.2
Females	France	Seine-Mar.	-1971.8
Females	France	Seine-St-Denis	-45.7
Females	Spain	Sevilla	-691.9
Females	United Kingdom	Shropsh., Staffordsh.	1148.7
Females	Poland	Siedlecki	11440.3
Females	Germany	Siegen	134.9
Females	Italy	Siena	2802.1
Females	Poland	Sieradzki	6564.3
Females	Italy	Siracusa	9044.7
Females	Sweden	Skane	-2456.9
Females	Poland	Skierniewicki	4512
Females	Slovakia	Slovakia	25589.2
Females	Slovenia	Slovenia	1061.6
Females	Poland	Slupsk	10959.9
Females	Sweden	Södermanland	-4283.2
Females	France	Somme	-4258.3
Females	Italy	Sondrio	-10924.3
Females	Spain	Soria	-8582.4
Females	Poland	Sosnowiecki	11536.3
Females	Spain	Spain	-5202
Females	Italy	Spice	4896.2
Females	Germany	Starkenburg	-31
Females	Poland	Starogard	24443.4
Females	Sweden	Stockholm	-5424.7
Females	Germany	Stuttgart	3286.6
Females	Austria	Styria	417.5
Females	United Kingdom	Surrey, E. & W. Sussex	2006.6
Females	Poland	Suwalki	16208.9
Females	Italy	SW. Sardine	1077.4
Females	Germany	SW. Schleswig-Holstein	12450.5
Females	Sweden	Sweden	-1633.2
Females	Switzerland	Switzerland	-1891.5
Females	Denmark	Sydjylland	2088.5
Females	Poland	Szczecin	14211.8
Females	Poland	Szczecin (city)	13159
Females	Poland	Szczecinek-P.	18670.1
Females	Italy	Taranto	9953.9
Females	France	Tarn	6031
Females	France	Tarn-et-Garonne	3197.6
Females	Poland	Tarnobrzeski	17090.8
Females	Poland	Tarnowski	9538.7
Females	Spain	Tarragona	-2621.8
Females	United Kingdom	Tees Valley, Durham	-4074.7
Females	Italy	Teramo	546.3
Females	Italy	Terni	-3245.2
Females	Spain	Teruel	-3916.4
Females	Switzerland	Ticino	-8191.8
Females	Spain	Toledo	-10333.1
Females	Italy	Trapani	14210.6
Females	Slovakia	Trencín	18918.3
Females	Italy	Trento	-5333.5
Females	Italy	Treviso	4792.1
Females	Poland	Tricity	10597.4
Females	Germany	Trier	-5134.6
Females	Italy	Trieste	7394.5
Females	Slovakia	Trnava	30013.6
Females	Norway	Trondelag	1379.8
Females	Italy	Turin	-2187.2
Females	Austria	Tyrol	-3655.8
Females	Poland	Tyski	13514.6
Females	Germany	Uckermark-Barnim	4780.1
Females	Italy	Udine	6568.3
Females	United Kingdom	United Kingdom	389
Females	Austria	Up. Austria	-994
Females	Germany	Up. Elbe Valley	5598.1
Females	Germany	Up. Lusatia-Lower Silesia	7513.7
Females	Sweden	Uppsala	1708.4
Females	Czechia	Usti nad Labem	15204.9
Females	Netherlands	Utrecht	-1001.4
Females	France	Val-de-Marne	-6249.8
Females	France	Val-d'Oise	-1512
Females	Spain	Valencia	-1776.5
Females	Spain	Valladolid	-3990.7
Females	France	Var	9882.8
Females	Italy	Varese	-3173.8
Females	Sweden	Värmland	4663.7
Females	Sweden	Västerbotten	5915.4
Females	Sweden	Västernorrland	-2376.7
Females	Sweden	Västmanland	-1137
Females	Sweden	Västra Götaland	1559.4
Females	France	Vaucluse	-2430.5
Females	France	Vendée	4087.2
Females	Italy	Venezia	-3302.5
Females	Italy	Verona	-2113.1
Females	Denmark	Vest- og Sydsjælland	4377.6
Females	Norway	Vestfold, Telemark	248.1
Females	Denmark	Vestjylland	6085.2
Females	Italy	Vicenza	1124.9
Females	Austria	Vienna	3107.5
Females	France	Vienne	2001.2
Females	Italy	Viterbo	-1042.1
Females	Austria	Vorarlberg	-2657.5
Females	Germany	Vorpommern	1350
Females	France	Vosges	-3560.5
Females	Czechia	Vysocina	13644.9
Females	Finland	W. Finland	2966.5
Females	Belgium	W. Flanders	-5473.2
Females	Germany	W. M. Franconia	2748.3
Females	Germany	W. Mecklenburg	764.2
Females	United Kingdom	W. Midlands	3155.8
Females	Germany	W. Palatinate	-6104.5
Females	Germany	W. Saxony	5161.3
Females	Hungary	W. Transdanubia	16638.3
Females	Germany	W. U. Franconia	5036.7
Females	United Kingdom	W. Wales, The Valleys	-1752.1
Females	United Kingdom	W. Yorkshire	-253.4
Females	Slovenia	W.Slovenia	478.6
Females	Poland	Walbrzych	14954
Females	Belgium	Walloon Brabant	-2757.9
Females	Poland	Warsaw (city)	10840.5
Females	Poland	Warsaw E.	12414.2
Females	Poland	Warsaw W.	2692.3
Females	Poland	Wroclaw	5721.4
Females	Poland	Wroclaw (city)	15297.5
Females	Poland	Wroclawski	20312.1
Females	Germany	Würzburg	11817.9
Females	France	Yonne	-3986.8
Females	France	Yvelines	-2067.4
Females	Spain	Zamora	-6604.2
Females	Spain	Zaragossa	-4886.1
Females	Netherlands	Zeeland	7906.8
Females	Poland	Zielonogorski	12029
Females	Slovakia	Zilina	23378.5
Females	Czechia	Zlin	5185.4
Females	Switzerland	Zurich	-795.7
Females	Poland	Zyrardowski	13697
